# Supplementary material for: Fine-grained crop pest classification based on multi-scale feature fusion and mixed attention mechanisms
Source: Front Plant Sci. 2025 Apr 3;16:1500571. doi: 10.3389/fpls.2025.1500571 (PMC12003288; doi:10.3389/fpls.2025.1500571)
Supplement: Supplementary file 1 [file DataSheet1.zip]

Archive with 44 entries (44 files):
- ablation-base.txt
- ablation-base+FFM.txt
- D0_ConvNeXt-B.txt
- D0_ConvNeXt-L.txt
- D0_DeiT-B.txt
- D0_DeiTV2-B.txt
- D0_DeiTV2-L.txt
- D0_ours.txt
- D0_ResNet-152.txt
- D0_ResNet-50.txt
- D0_SwinT-B.txt
- D0_SwinTV2-B.txt
- D0_VGG-16.txt
- D0_ViT-B.txt
- D0_ViT-L.txt
- IP102-ConvNeXt-B.txt
- IP102-ConvNeXt-L.txt
- IP102-DeiT-B.txt
- IP102-DeiTV2-B.txt
- IP102-DeiTV2-L.txt
- IP102-ours.txt
- IP102-ResNet-152.txt
- IP102-ResNet-50.txt
- IP102-SwinT-B.txt
- IP102-SwinTV2-B.txt
- IP102-VGG-16.txt
- Li_ConvNeXt-B.txt
- Li_ConvNeXt-L.txt
- Li_DeiT-B.txt
- Li_DeiTV2-B.txt
- Li_DeiTV2-L.txt
- Li_ours.txt
- Li_ResNet-152.txt
- Li_ResNet-50.txt
- Li_SwinT-B.txt
- Li_SwinTV2-B.txt
- Li_VGG-16.txt
- Li_ViT-B.txt
- Li_ViT-L.txt
- ablation-base+SE-Plus.txt
- PestModel.py
- ViT.py
- Dataset.py
- main.py
