# Supplementary material for: Fine-grained crop pest classification based on multi-scale feature fusion and mixed attention mechanisms
Source: Front Plant Sci. 2025 Apr 3;16:1500571. doi: 10.3389/fpls.2025.1500571 (PMC12003288; doi:10.3389/fpls.2025.1500571)
Supplement: Supplementary file 1 [file DataSheet1.zip › ablation-base+FFM.txt]

epoch:0	train_loss:1.5998	val_loss:1.1204 accuracy:0.6840 precision:0.6906 recall:0.6840 f1 score:0.6693
epoch:1	train_loss:0.8590	val_loss:1.0180 accuracy:0.7178 precision:0.7191 recall:0.7178 f1 score:0.7091
epoch:2	train_loss:0.5472	val_loss:1.0300 accuracy:0.7278 precision:0.7316 recall:0.7278 f1 score:0.7244
epoch:3	train_loss:0.3376	val_loss:1.1073 accuracy:0.7278 precision:0.7332 recall:0.7278 f1 score:0.7266
epoch:4	train_loss:0.2197	val_loss:1.2078 accuracy:0.7281 precision:0.7331 recall:0.7281 f1 score:0.7244
epoch:5	train_loss:0.1565	val_loss:1.2680 accuracy:0.7304 precision:0.7299 recall:0.7304 f1 score:0.7262
epoch:6	train_loss:0.1190	val_loss:1.3724 accuracy:0.7301 precision:0.7278 recall:0.7301 f1 score:0.7250
epoch:7	train_loss:0.0931	val_loss:1.4349 accuracy:0.7296 precision:0.7291 recall:0.7296 f1 score:0.7262
epoch:8	train_loss:0.0803	val_loss:1.4887 accuracy:0.7261 precision:0.7367 recall:0.7261 f1 score:0.7274
epoch:9	train_loss:0.0677	val_loss:1.5517 accuracy:0.7258 precision:0.7274 recall:0.7258 f1 score:0.7238
epoch:10	train_loss:0.0595	val_loss:1.5624 accuracy:0.7308 precision:0.7294 recall:0.7308 f1 score:0.7282
epoch:11	train_loss:0.0510	val_loss:1.5960 accuracy:0.7276 precision:0.7309 recall:0.7276 f1 score:0.7264
epoch:12	train_loss:0.0463	val_loss:1.6347 accuracy:0.7331 precision:0.7325 recall:0.7331 f1 score:0.7283
epoch:13	train_loss:0.0464	val_loss:1.6844 accuracy:0.7266 precision:0.7282 recall:0.7266 f1 score:0.7230
epoch:14	train_loss:0.0407	val_loss:1.6807 accuracy:0.7318 precision:0.7321 recall:0.7318 f1 score:0.7285
epoch:15	train_loss:0.0357	val_loss:1.6864 accuracy:0.7340 precision:0.7344 recall:0.7340 f1 score:0.7316
epoch:16	train_loss:0.0376	val_loss:1.7450 accuracy:0.7297 precision:0.7287 recall:0.7297 f1 score:0.7251
epoch:17	train_loss:0.0338	val_loss:1.7303 accuracy:0.7329 precision:0.7285 recall:0.7329 f1 score:0.7270
epoch:18	train_loss:0.0325	val_loss:1.7623 accuracy:0.7305 precision:0.7345 recall:0.7305 f1 score:0.7290
epoch:19	train_loss:0.0310	val_loss:1.7139 accuracy:0.7335 precision:0.7338 recall:0.7335 f1 score:0.7300
epoch:20	train_loss:0.0296	val_loss:1.7961 accuracy:0.7338 precision:0.7346 recall:0.7338 f1 score:0.7308
epoch:21	train_loss:0.0257	val_loss:1.8310 accuracy:0.7338 precision:0.7313 recall:0.7338 f1 score:0.7297
epoch:22	train_loss:0.0254	val_loss:1.8263 accuracy:0.7327 precision:0.7342 recall:0.7327 f1 score:0.7305
epoch:23	train_loss:0.0251	val_loss:1.8064 accuracy:0.7326 precision:0.7330 recall:0.7326 f1 score:0.7297
epoch:24	train_loss:0.0242	val_loss:1.8678 accuracy:0.7300 precision:0.7310 recall:0.7300 f1 score:0.7277
epoch:25	train_loss:0.0229	val_loss:1.8641 accuracy:0.7355 precision:0.7346 recall:0.7355 f1 score:0.7327
epoch:26	train_loss:0.0224	val_loss:1.8525 accuracy:0.7341 precision:0.7322 recall:0.7341 f1 score:0.7301
epoch:27	train_loss:0.0210	val_loss:1.9236 accuracy:0.7323 precision:0.7349 recall:0.7323 f1 score:0.7300
epoch:28	train_loss:0.0227	val_loss:1.8834 accuracy:0.7330 precision:0.7378 recall:0.7330 f1 score:0.7327
epoch:29	train_loss:0.0198	val_loss:1.8843 accuracy:0.7348 precision:0.7326 recall:0.7348 f1 score:0.7312
epoch:30	train_loss:0.0183	val_loss:1.9058 accuracy:0.7332 precision:0.7350 recall:0.7332 f1 score:0.7315
epoch:31	train_loss:0.0174	val_loss:1.9415 accuracy:0.7318 precision:0.7314 recall:0.7318 f1 score:0.7291
epoch:32	train_loss:0.0182	val_loss:1.9289 accuracy:0.7359 precision:0.7351 recall:0.7359 f1 score:0.7331
epoch:33	train_loss:0.0158	val_loss:1.9178 accuracy:0.7366 precision:0.7391 recall:0.7366 f1 score:0.7360
epoch:34	train_loss:0.0170	val_loss:1.9206 accuracy:0.7325 precision:0.7362 recall:0.7325 f1 score:0.7320
epoch:35	train_loss:0.0158	val_loss:1.9845 accuracy:0.7317 precision:0.7347 recall:0.7317 f1 score:0.7304
epoch:36	train_loss:0.0162	val_loss:1.9547 accuracy:0.7329 precision:0.7354 recall:0.7329 f1 score:0.7317
epoch:37	train_loss:0.0150	val_loss:1.9929 accuracy:0.7354 precision:0.7329 recall:0.7354 f1 score:0.7307
epoch:38	train_loss:0.0136	val_loss:1.9735 accuracy:0.7377 precision:0.7391 recall:0.7377 f1 score:0.7363
epoch:39	train_loss:0.0157	val_loss:1.9695 accuracy:0.7366 precision:0.7343 recall:0.7366 f1 score:0.7324
epoch:40	train_loss:0.0152	val_loss:2.0347 accuracy:0.7304 precision:0.7312 recall:0.7304 f1 score:0.7276
epoch:41	train_loss:0.0128	val_loss:2.0208 accuracy:0.7371 precision:0.7375 recall:0.7371 f1 score:0.7351
epoch:42	train_loss:0.0130	val_loss:2.0025 accuracy:0.7371 precision:0.7357 recall:0.7371 f1 score:0.7336
epoch:43	train_loss:0.0135	val_loss:2.0333 accuracy:0.7379 precision:0.7360 recall:0.7379 f1 score:0.7335
epoch:44	train_loss:0.0139	val_loss:1.9800 accuracy:0.7388 precision:0.7349 recall:0.7388 f1 score:0.7340
epoch:45	train_loss:0.0118	val_loss:2.0439 accuracy:0.7381 precision:0.7358 recall:0.7381 f1 score:0.7339
epoch:46	train_loss:0.0110	val_loss:2.0632 accuracy:0.7381 precision:0.7342 recall:0.7381 f1 score:0.7339
epoch:47	train_loss:0.0110	val_loss:2.0589 accuracy:0.7377 precision:0.7351 recall:0.7377 f1 score:0.7337
epoch:48	train_loss:0.0121	val_loss:2.0581 accuracy:0.7374 precision:0.7365 recall:0.7374 f1 score:0.7341
epoch:49	train_loss:0.0089	val_loss:2.0981 accuracy:0.7378 precision:0.7359 recall:0.7378 f1 score:0.7339
epoch:50	train_loss:0.0098	val_loss:2.1080 accuracy:0.7399 precision:0.7379 recall:0.7399 f1 score:0.7362
epoch:51	train_loss:0.0124	val_loss:2.0675 accuracy:0.7375 precision:0.7372 recall:0.7375 f1 score:0.7351
epoch:52	train_loss:0.0085	val_loss:2.0967 accuracy:0.7389 precision:0.7349 recall:0.7389 f1 score:0.7348
epoch:53	train_loss:0.0100	val_loss:2.1346 accuracy:0.7383 precision:0.7348 recall:0.7383 f1 score:0.7333
epoch:54	train_loss:0.0082	val_loss:2.0862 accuracy:0.7368 precision:0.7352 recall:0.7368 f1 score:0.7336
epoch:55	train_loss:0.0097	val_loss:2.0960 accuracy:0.7373 precision:0.7373 recall:0.7373 f1 score:0.7347
epoch:56	train_loss:0.0100	val_loss:2.0723 accuracy:0.7414 precision:0.7393 recall:0.7414 f1 score:0.7375
epoch:57	train_loss:0.0095	val_loss:2.0866 accuracy:0.7389 precision:0.7381 recall:0.7389 f1 score:0.7361
epoch:58	train_loss:0.0081	val_loss:2.1373 accuracy:0.7397 precision:0.7410 recall:0.7397 f1 score:0.7374
epoch:59	train_loss:0.0075	val_loss:2.1309 accuracy:0.7389 precision:0.7372 recall:0.7389 f1 score:0.7350
epoch:60	train_loss:0.0061	val_loss:2.1585 accuracy:0.7427 precision:0.7406 recall:0.7427 f1 score:0.7385
epoch:61	train_loss:0.0083	val_loss:2.1305 accuracy:0.7407 precision:0.7391 recall:0.7407 f1 score:0.7368
epoch:62	train_loss:0.0082	val_loss:2.1109 accuracy:0.7356 precision:0.7400 recall:0.7356 f1 score:0.7352
epoch:63	train_loss:0.0084	val_loss:2.1263 accuracy:0.7396 precision:0.7362 recall:0.7396 f1 score:0.7356
epoch:64	train_loss:0.0067	val_loss:2.2131 accuracy:0.7356 precision:0.7362 recall:0.7356 f1 score:0.7328
epoch:65	train_loss:0.0069	val_loss:2.1788 accuracy:0.7363 precision:0.7399 recall:0.7363 f1 score:0.7350
epoch:66	train_loss:0.0065	val_loss:2.1934 accuracy:0.7390 precision:0.7403 recall:0.7390 f1 score:0.7369
epoch:67	train_loss:0.0079	val_loss:2.1808 accuracy:0.7396 precision:0.7386 recall:0.7396 f1 score:0.7360
epoch:68	train_loss:0.0057	val_loss:2.2258 accuracy:0.7348 precision:0.7367 recall:0.7348 f1 score:0.7329
epoch:69	train_loss:0.0045	val_loss:2.2277 accuracy:0.7386 precision:0.7385 recall:0.7386 f1 score:0.7367
epoch:70	train_loss:0.0064	val_loss:2.2275 accuracy:0.7432 precision:0.7406 recall:0.7432 f1 score:0.7391
epoch:71	train_loss:0.0058	val_loss:2.2457 accuracy:0.7389 precision:0.7381 recall:0.7389 f1 score:0.7361
epoch:72	train_loss:0.0067	val_loss:2.2821 accuracy:0.7398 precision:0.7382 recall:0.7398 f1 score:0.7354
epoch:73	train_loss:0.0065	val_loss:2.2525 accuracy:0.7422 precision:0.7416 recall:0.7422 f1 score:0.7392
epoch:74	train_loss:0.0052	val_loss:2.2457 accuracy:0.7395 precision:0.7401 recall:0.7395 f1 score:0.7365
epoch:75	train_loss:0.0063	val_loss:2.2442 accuracy:0.7412 precision:0.7390 recall:0.7412 f1 score:0.7378
epoch:76	train_loss:0.0042	val_loss:2.2626 accuracy:0.7404 precision:0.7412 recall:0.7404 f1 score:0.7383
epoch:77	train_loss:0.0056	val_loss:2.2786 accuracy:0.7394 precision:0.7359 recall:0.7394 f1 score:0.7344
epoch:78	train_loss:0.0050	val_loss:2.2752 accuracy:0.7398 precision:0.7393 recall:0.7398 f1 score:0.7370
epoch:79	train_loss:0.0044	val_loss:2.2959 accuracy:0.7374 precision:0.7370 recall:0.7374 f1 score:0.7347
epoch:80	train_loss:0.0060	val_loss:2.2269 accuracy:0.7409 precision:0.7404 recall:0.7409 f1 score:0.7377
epoch:81	train_loss:0.0052	val_loss:2.2087 accuracy:0.7434 precision:0.7412 recall:0.7434 f1 score:0.7402
epoch:82	train_loss:0.0043	val_loss:2.3124 accuracy:0.7421 precision:0.7396 recall:0.7421 f1 score:0.7382
epoch:83	train_loss:0.0059	val_loss:2.2358 accuracy:0.7420 precision:0.7417 recall:0.7420 f1 score:0.7398
epoch:84	train_loss:0.0049	val_loss:2.2554 accuracy:0.7423 precision:0.7384 recall:0.7423 f1 score:0.7386
epoch:85	train_loss:0.0058	val_loss:2.2797 accuracy:0.7383 precision:0.7399 recall:0.7383 f1 score:0.7351
epoch:86	train_loss:0.0032	val_loss:2.2741 accuracy:0.7410 precision:0.7402 recall:0.7410 f1 score:0.7385
epoch:87	train_loss:0.0033	val_loss:2.3001 accuracy:0.7411 precision:0.7416 recall:0.7411 f1 score:0.7383
epoch:88	train_loss:0.0045	val_loss:2.3051 accuracy:0.7384 precision:0.7415 recall:0.7384 f1 score:0.7375
epoch:89	train_loss:0.0034	val_loss:2.2979 accuracy:0.7432 precision:0.7417 recall:0.7432 f1 score:0.7404
epoch:90	train_loss:0.0041	val_loss:2.2886 accuracy:0.7449 precision:0.7428 recall:0.7449 f1 score:0.7414
epoch:91	train_loss:0.0032	val_loss:2.2893 accuracy:0.7435 precision:0.7420 recall:0.7435 f1 score:0.7403
epoch:92	train_loss:0.0036	val_loss:2.3427 accuracy:0.7413 precision:0.7416 recall:0.7413 f1 score:0.7385
epoch:93	train_loss:0.0025	val_loss:2.3459 accuracy:0.7416 precision:0.7374 recall:0.7416 f1 score:0.7373
epoch:94	train_loss:0.0040	val_loss:2.3472 accuracy:0.7420 precision:0.7403 recall:0.7420 f1 score:0.7391
epoch:95	train_loss:0.0028	val_loss:2.3551 accuracy:0.7451 precision:0.7405 recall:0.7451 f1 score:0.7404
epoch:96	train_loss:0.0028	val_loss:2.3771 accuracy:0.7429 precision:0.7407 recall:0.7429 f1 score:0.7391
epoch:97	train_loss:0.0033	val_loss:2.3503 accuracy:0.7440 precision:0.7435 recall:0.7440 f1 score:0.7406
epoch:98	train_loss:0.0033	val_loss:2.3382 accuracy:0.7415 precision:0.7399 recall:0.7415 f1 score:0.7383
epoch:99	train_loss:0.0032	val_loss:2.3713 accuracy:0.7450 precision:0.7423 recall:0.7450 f1 score:0.7409
epoch:100	train_loss:0.0021	val_loss:2.3970 accuracy:0.7430 precision:0.7387 recall:0.7430 f1 score:0.7382
epoch:101	train_loss:0.0027	val_loss:2.3555 accuracy:0.7454 precision:0.7416 recall:0.7454 f1 score:0.7414
epoch:102	train_loss:0.0024	val_loss:2.3527 accuracy:0.7471 precision:0.7434 recall:0.7471 f1 score:0.7430
epoch:103	train_loss:0.0026	val_loss:2.3681 accuracy:0.7471 precision:0.7444 recall:0.7471 f1 score:0.7434
epoch:104	train_loss:0.0023	val_loss:2.3526 accuracy:0.7446 precision:0.7436 recall:0.7446 f1 score:0.7412
epoch:105	train_loss:0.0021	val_loss:2.3919 accuracy:0.7424 precision:0.7441 recall:0.7424 f1 score:0.7399
epoch:106	train_loss:0.0022	val_loss:2.3942 accuracy:0.7425 precision:0.7403 recall:0.7425 f1 score:0.7390
epoch:107	train_loss:0.0025	val_loss:2.3686 accuracy:0.7454 precision:0.7445 recall:0.7454 f1 score:0.7429
epoch:108	train_loss:0.0020	val_loss:2.3882 accuracy:0.7472 precision:0.7442 recall:0.7472 f1 score:0.7435
epoch:109	train_loss:0.0022	val_loss:2.3854 accuracy:0.7462 precision:0.7439 recall:0.7462 f1 score:0.7428
epoch:110	train_loss:0.0013	val_loss:2.3975 accuracy:0.7449 precision:0.7439 recall:0.7449 f1 score:0.7419
epoch:111	train_loss:0.0016	val_loss:2.3902 accuracy:0.7459 precision:0.7435 recall:0.7459 f1 score:0.7423
epoch:112	train_loss:0.0020	val_loss:2.4322 accuracy:0.7440 precision:0.7416 recall:0.7440 f1 score:0.7402
epoch:113	train_loss:0.0014	val_loss:2.4318 accuracy:0.7453 precision:0.7413 recall:0.7453 f1 score:0.7413
epoch:114	train_loss:0.0024	val_loss:2.4095 accuracy:0.7472 precision:0.7467 recall:0.7472 f1 score:0.7451
epoch:115	train_loss:0.0013	val_loss:2.4175 accuracy:0.7456 precision:0.7438 recall:0.7456 f1 score:0.7427
epoch:116	train_loss:0.0018	val_loss:2.4667 accuracy:0.7451 precision:0.7408 recall:0.7451 f1 score:0.7401
epoch:117	train_loss:0.0015	val_loss:2.4702 accuracy:0.7451 precision:0.7423 recall:0.7451 f1 score:0.7414
epoch:118	train_loss:0.0021	val_loss:2.4291 accuracy:0.7450 precision:0.7422 recall:0.7450 f1 score:0.7415
epoch:119	train_loss:0.0009	val_loss:2.4456 accuracy:0.7457 precision:0.7405 recall:0.7457 f1 score:0.7414
epoch:120	train_loss:0.0014	val_loss:2.4382 accuracy:0.7456 precision:0.7415 recall:0.7456 f1 score:0.7418
epoch:121	train_loss:0.0015	val_loss:2.4457 accuracy:0.7444 precision:0.7408 recall:0.7444 f1 score:0.7409
epoch:122	train_loss:0.0018	val_loss:2.4573 accuracy:0.7450 precision:0.7426 recall:0.7450 f1 score:0.7420
epoch:123	train_loss:0.0016	val_loss:2.4500 accuracy:0.7472 precision:0.7454 recall:0.7472 f1 score:0.7445
epoch:124	train_loss:0.0013	val_loss:2.4539 accuracy:0.7483 precision:0.7462 recall:0.7483 f1 score:0.7453
epoch:125	train_loss:0.0007	val_loss:2.4690 accuracy:0.7480 precision:0.7461 recall:0.7480 f1 score:0.7449
epoch:126	train_loss:0.0022	val_loss:2.4486 accuracy:0.7468 precision:0.7433 recall:0.7468 f1 score:0.7426
epoch:127	train_loss:0.0009	val_loss:2.4395 accuracy:0.7468 precision:0.7446 recall:0.7468 f1 score:0.7434
epoch:128	train_loss:0.0010	val_loss:2.4571 accuracy:0.7478 precision:0.7459 recall:0.7478 f1 score:0.7446
epoch:129	train_loss:0.0012	val_loss:2.4523 accuracy:0.7489 precision:0.7463 recall:0.7489 f1 score:0.7457
epoch:130	train_loss:0.0007	val_loss:2.4474 accuracy:0.7489 precision:0.7455 recall:0.7489 f1 score:0.7456
epoch:131	train_loss:0.0006	val_loss:2.4437 accuracy:0.7495 precision:0.7459 recall:0.7495 f1 score:0.7461
epoch:132	train_loss:0.0012	val_loss:2.4457 accuracy:0.7489 precision:0.7458 recall:0.7489 f1 score:0.7459
epoch:133	train_loss:0.0009	val_loss:2.4383 accuracy:0.7499 precision:0.7465 recall:0.7499 f1 score:0.7465
epoch:134	train_loss:0.0006	val_loss:2.4418 accuracy:0.7495 precision:0.7465 recall:0.7495 f1 score:0.7464
epoch:135	train_loss:0.0014	val_loss:2.4599 accuracy:0.7482 precision:0.7453 recall:0.7482 f1 score:0.7451
epoch:136	train_loss:0.0007	val_loss:2.4670 accuracy:0.7481 precision:0.7445 recall:0.7481 f1 score:0.7446
epoch:137	train_loss:0.0007	val_loss:2.4704 accuracy:0.7496 precision:0.7449 recall:0.7496 f1 score:0.7454
epoch:138	train_loss:0.0008	val_loss:2.4739 accuracy:0.7503 precision:0.7452 recall:0.7503 f1 score:0.7459
epoch:139	train_loss:0.0008	val_loss:2.4656 accuracy:0.7495 precision:0.7444 recall:0.7495 f1 score:0.7453
epoch:140	train_loss:0.0006	val_loss:2.4694 accuracy:0.7491 precision:0.7451 recall:0.7491 f1 score:0.7456
epoch:141	train_loss:0.0008	val_loss:2.4689 accuracy:0.7481 precision:0.7442 recall:0.7481 f1 score:0.7446
epoch:142	train_loss:0.0007	val_loss:2.4684 accuracy:0.7496 precision:0.7455 recall:0.7496 f1 score:0.7459
epoch:143	train_loss:0.0010	val_loss:2.4671 accuracy:0.7498 precision:0.7455 recall:0.7498 f1 score:0.7460
epoch:144	train_loss:0.0005	val_loss:2.4702 accuracy:0.7498 precision:0.7450 recall:0.7498 f1 score:0.7457
epoch:145	train_loss:0.0004	val_loss:2.4690 accuracy:0.7495 precision:0.7449 recall:0.7495 f1 score:0.7456
epoch:146	train_loss:0.0006	val_loss:2.4678 accuracy:0.7506 precision:0.7460 recall:0.7506 f1 score:0.7467
epoch:147	train_loss:0.0006	val_loss:2.4682 accuracy:0.7500 precision:0.7455 recall:0.7500 f1 score:0.7462
epoch:148	train_loss:0.0006	val_loss:2.4683 accuracy:0.7500 precision:0.7454 recall:0.7500 f1 score:0.7461
epoch:149	train_loss:0.0006	val_loss:2.4682 accuracy:0.7510 precision:0.7455 recall:0.7510 f1 score:0.7463
