# Supplementary material for: Fine-grained crop pest classification based on multi-scale feature fusion and mixed attention mechanisms
Source: Front Plant Sci. 2025 Apr 3;16:1500571. doi: 10.3389/fpls.2025.1500571 (PMC12003288; doi:10.3389/fpls.2025.1500571)
Supplement: Supplementary file 1 [file DataSheet1.zip › D0_ConvNeXt-B.txt]

epoch:0	train_loss:3.0801	val_loss:2.1496 accuracy:0.8075 f1 score:0.7808
epoch:1	train_loss:1.7089	val_loss:1.0734 accuracy:0.9308 f1 score:0.9228
epoch:2	train_loss:0.9608	val_loss:0.6026 accuracy:0.9627 f1 score:0.9585
epoch:3	train_loss:0.5931	val_loss:0.3829 accuracy:0.9840 f1 score:0.9836
epoch:4	train_loss:0.4041	val_loss:0.2640 accuracy:0.9938 f1 score:0.9938
epoch:5	train_loss:0.2982	val_loss:0.1961 accuracy:0.9920 f1 score:0.9920
epoch:6	train_loss:0.2267	val_loss:0.1570 accuracy:0.9947 f1 score:0.9947
epoch:7	train_loss:0.1874	val_loss:0.1328 accuracy:0.9965 f1 score:0.9964
epoch:8	train_loss:0.1601	val_loss:0.1201 accuracy:0.9965 f1 score:0.9964
epoch:9	train_loss:0.1487	val_loss:0.1162 accuracy:0.9973 f1 score:0.9973
