# Supplementary material for: Fine-grained crop pest classification based on multi-scale feature fusion and mixed attention mechanisms
Source: Front Plant Sci. 2025 Apr 3;16:1500571. doi: 10.3389/fpls.2025.1500571 (PMC12003288; doi:10.3389/fpls.2025.1500571)
Supplement: Supplementary file 1 [file DataSheet1.zip › D0_ConvNeXt-L.txt]

epoch:0	train_loss:3.1728	val_loss:2.3958 accuracy:0.7782 f1 score:0.7400
epoch:1	train_loss:1.9731	val_loss:1.3589 accuracy:0.9122 f1 score:0.8999
epoch:2	train_loss:1.2092	val_loss:0.8259 accuracy:0.9512 f1 score:0.9491
epoch:3	train_loss:0.7888	val_loss:0.5438 accuracy:0.9814 f1 score:0.9813
epoch:4	train_loss:0.5529	val_loss:0.3820 accuracy:0.9885 f1 score:0.9884
epoch:5	train_loss:0.4069	val_loss:0.2892 accuracy:0.9938 f1 score:0.9938
epoch:6	train_loss:0.3193	val_loss:0.2331 accuracy:0.9947 f1 score:0.9947
epoch:7	train_loss:0.2642	val_loss:0.1967 accuracy:0.9956 f1 score:0.9956
epoch:8	train_loss:0.2314	val_loss:0.1784 accuracy:0.9965 f1 score:0.9964
epoch:9	train_loss:0.2140	val_loss:0.1722 accuracy:0.9965 f1 score:0.9964
