# Supplementary material for: Fine-grained crop pest classification based on multi-scale feature fusion and mixed attention mechanisms
Source: Front Plant Sci. 2025 Apr 3;16:1500571. doi: 10.3389/fpls.2025.1500571 (PMC12003288; doi:10.3389/fpls.2025.1500571)
Supplement: Supplementary file 1 [file DataSheet1.zip › D0_DeiT-B.txt]

epoch:0	train_loss:1.7260	val_loss:0.5711 accuracy:0.9645 f1 score:0.9641
epoch:1	train_loss:0.2459	val_loss:0.2055 accuracy:0.9902 f1 score:0.9902
epoch:2	train_loss:0.0777	val_loss:0.1206 accuracy:0.9938 f1 score:0.9938
epoch:3	train_loss:0.0363	val_loss:0.0876 accuracy:0.9938 f1 score:0.9938
epoch:4	train_loss:0.0209	val_loss:0.0696 accuracy:0.9956 f1 score:0.9956
epoch:5	train_loss:0.0137	val_loss:0.0580 accuracy:0.9965 f1 score:0.9964
epoch:6	train_loss:0.0097	val_loss:0.0505 accuracy:0.9965 f1 score:0.9964
epoch:7	train_loss:0.0073	val_loss:0.0456 accuracy:0.9965 f1 score:0.9964
epoch:8	train_loss:0.0059	val_loss:0.0425 accuracy:0.9965 f1 score:0.9964
epoch:9	train_loss:0.0051	val_loss:0.0414 accuracy:0.9965 f1 score:0.9964
