# Supplementary material for: Fine-grained crop pest classification based on multi-scale feature fusion and mixed attention mechanisms
Source: Front Plant Sci. 2025 Apr 3;16:1500571. doi: 10.3389/fpls.2025.1500571 (PMC12003288; doi:10.3389/fpls.2025.1500571)
Supplement: Supplementary file 1 [file DataSheet1.zip › D0_DeiTV2-B.txt]

epoch:0	train_loss:1.0224	val_loss:0.1164 accuracy:0.9840 f1 score:0.9838
epoch:1	train_loss:0.0394	val_loss:0.0680 accuracy:0.9894 f1 score:0.9894
epoch:2	train_loss:0.0095	val_loss:0.0452 accuracy:0.9929 f1 score:0.9929
epoch:3	train_loss:0.0043	val_loss:0.0389 accuracy:0.9929 f1 score:0.9929
epoch:4	train_loss:0.0026	val_loss:0.0345 accuracy:0.9938 f1 score:0.9938
epoch:5	train_loss:0.0017	val_loss:0.0314 accuracy:0.9938 f1 score:0.9938
epoch:6	train_loss:0.0012	val_loss:0.0294 accuracy:0.9938 f1 score:0.9938
epoch:7	train_loss:0.0009	val_loss:0.0282 accuracy:0.9938 f1 score:0.9938
epoch:8	train_loss:0.0007	val_loss:0.0275 accuracy:0.9929 f1 score:0.9929
epoch:9	train_loss:0.0006	val_loss:0.0272 accuracy:0.9938 f1 score:0.9938
