# Supplementary material for: Fine-grained crop pest classification based on multi-scale feature fusion and mixed attention mechanisms
Source: Front Plant Sci. 2025 Apr 3;16:1500571. doi: 10.3389/fpls.2025.1500571 (PMC12003288; doi:10.3389/fpls.2025.1500571)
Supplement: Supplementary file 1 [file DataSheet1.zip › D0_DeiTV2-L.txt]

epoch:0	train_loss:0.7924	val_loss:0.0604 accuracy:0.9858 f1 score:0.9858
epoch:1	train_loss:0.0115	val_loss:0.0231 accuracy:0.9973 f1 score:0.9973
epoch:2	train_loss:0.0018	val_loss:0.0199 accuracy:0.9973 f1 score:0.9973
epoch:3	train_loss:0.0010	val_loss:0.0189 accuracy:0.9973 f1 score:0.9973
epoch:4	train_loss:0.0007	val_loss:0.0183 accuracy:0.9973 f1 score:0.9973
epoch:5	train_loss:0.0006	val_loss:0.0179 accuracy:0.9973 f1 score:0.9973
epoch:6	train_loss:0.0005	val_loss:0.0177 accuracy:0.9973 f1 score:0.9973
epoch:7	train_loss:0.0004	val_loss:0.0176 accuracy:0.9973 f1 score:0.9973
epoch:8	train_loss:0.0004	val_loss:0.0174 accuracy:0.9973 f1 score:0.9973
epoch:9	train_loss:0.0004	val_loss:0.0174 accuracy:0.9973 f1 score:0.9973
