# Supplementary material for: Fine-grained crop pest classification based on multi-scale feature fusion and mixed attention mechanisms
Source: Front Plant Sci. 2025 Apr 3;16:1500571. doi: 10.3389/fpls.2025.1500571 (PMC12003288; doi:10.3389/fpls.2025.1500571)
Supplement: Supplementary file 1 [file DataSheet1.zip › D0_ours.txt]

epoch:0	train_loss:1.0777	val_loss:0.0830 accuracy:0.9858 f1 score:0.9856
epoch:1	train_loss:0.0490	val_loss:0.0321 accuracy:0.9956 f1 score:0.9955
epoch:2	train_loss:0.0130	val_loss:0.0241 accuracy:0.9965 f1 score:0.9964
epoch:3	train_loss:0.0079	val_loss:0.0227 accuracy:0.9965 f1 score:0.9964
epoch:4	train_loss:0.0036	val_loss:0.0204 accuracy:0.9982 f1 score:0.9982
epoch:5	train_loss:0.0029	val_loss:0.0193 accuracy:0.9982 f1 score:0.9982
epoch:6	train_loss:0.0027	val_loss:0.0190 accuracy:0.9973 f1 score:0.9973
epoch:7	train_loss:0.0026	val_loss:0.0187 accuracy:0.9973 f1 score:0.9973
epoch:8	train_loss:0.0018	val_loss:0.0182 accuracy:0.9973 f1 score:0.9973
epoch:9	train_loss:0.0016	val_loss:0.0182 accuracy:0.9973 f1 score:0.9973
