# Supplementary material for: Fine-grained crop pest classification based on multi-scale feature fusion and mixed attention mechanisms
Source: Front Plant Sci. 2025 Apr 3;16:1500571. doi: 10.3389/fpls.2025.1500571 (PMC12003288; doi:10.3389/fpls.2025.1500571)
Supplement: Supplementary file 1 [file DataSheet1.zip › D0_ResNet-152.txt]

epoch:0	train_loss:3.0314	val_loss:1.7547 accuracy:0.7480 f1 score:0.6944
epoch:1	train_loss:1.8318	val_loss:0.6905 accuracy:0.8563 f1 score:0.8300
epoch:2	train_loss:1.1377	val_loss:0.3283 accuracy:0.9494 f1 score:0.9469
epoch:3	train_loss:0.7582	val_loss:0.1705 accuracy:0.9698 f1 score:0.9688
epoch:4	train_loss:0.5184	val_loss:0.0773 accuracy:0.9876 f1 score:0.9875
epoch:5	train_loss:0.3729	val_loss:0.0479 accuracy:0.9902 f1 score:0.9901
epoch:6	train_loss:0.2873	val_loss:0.0424 accuracy:0.9894 f1 score:0.9894
epoch:7	train_loss:0.2422	val_loss:0.0480 accuracy:0.9885 f1 score:0.9884
epoch:8	train_loss:0.2151	val_loss:0.0616 accuracy:0.9823 f1 score:0.9822
epoch:9	train_loss:0.1984	val_loss:0.0425 accuracy:0.9876 f1 score:0.9877
