# Supplementary material for: Fine-grained crop pest classification based on multi-scale feature fusion and mixed attention mechanisms
Source: Front Plant Sci. 2025 Apr 3;16:1500571. doi: 10.3389/fpls.2025.1500571 (PMC12003288; doi:10.3389/fpls.2025.1500571)
Supplement: Supplementary file 1 [file DataSheet1.zip › D0_ResNet-50.txt]

epoch:0	train_loss:3.4245	val_loss:2.0800 accuracy:0.7054 f1 score:0.6382
epoch:1	train_loss:2.1282	val_loss:1.0166 accuracy:0.8004 f1 score:0.7486
epoch:2	train_loss:1.4757	val_loss:0.5978 accuracy:0.8509 f1 score:0.8256
epoch:3	train_loss:1.0861	val_loss:0.3512 accuracy:0.9210 f1 score:0.9166
epoch:4	train_loss:0.8263	val_loss:0.2105 accuracy:0.9618 f1 score:0.9608
epoch:5	train_loss:0.6498	val_loss:0.1436 accuracy:0.9760 f1 score:0.9759
epoch:6	train_loss:0.5594	val_loss:0.1289 accuracy:0.9681 f1 score:0.9682
epoch:7	train_loss:0.4760	val_loss:0.1015 accuracy:0.9778 f1 score:0.9777
epoch:8	train_loss:0.4055	val_loss:0.0876 accuracy:0.9840 f1 score:0.9840
epoch:9	train_loss:0.4051	val_loss:0.0888 accuracy:0.9814 f1 score:0.9813
