# Supplementary material for: Fine-grained crop pest classification based on multi-scale feature fusion and mixed attention mechanisms
Source: Front Plant Sci. 2025 Apr 3;16:1500571. doi: 10.3389/fpls.2025.1500571 (PMC12003288; doi:10.3389/fpls.2025.1500571)
Supplement: Supplementary file 1 [file DataSheet1.zip › D0_SwinT-B.txt]

epoch:0	train_loss:2.4437	val_loss:0.6726 accuracy:0.8838 f1 score:0.8651
epoch:1	train_loss:0.6022	val_loss:0.1634 accuracy:0.9849 f1 score:0.9848
epoch:2	train_loss:0.2506	val_loss:0.0682 accuracy:0.9947 f1 score:0.9947
epoch:3	train_loss:0.1420	val_loss:0.0422 accuracy:0.9956 f1 score:0.9956
epoch:4	train_loss:0.0899	val_loss:0.0299 accuracy:0.9973 f1 score:0.9973
epoch:5	train_loss:0.0670	val_loss:0.0240 accuracy:0.9973 f1 score:0.9973
epoch:6	train_loss:0.0476	val_loss:0.0225 accuracy:0.9973 f1 score:0.9973
epoch:7	train_loss:0.0408	val_loss:0.0210 accuracy:0.9965 f1 score:0.9965
epoch:8	train_loss:0.0335	val_loss:0.0194 accuracy:0.9973 f1 score:0.9973
epoch:9	train_loss:0.0315	val_loss:0.0190 accuracy:0.9973 f1 score:0.9973
