# Supplementary material for: Fine-grained crop pest classification based on multi-scale feature fusion and mixed attention mechanisms
Source: Front Plant Sci. 2025 Apr 3;16:1500571. doi: 10.3389/fpls.2025.1500571 (PMC12003288; doi:10.3389/fpls.2025.1500571)
Supplement: Supplementary file 1 [file DataSheet1.zip › D0_SwinTV2-B.txt]

epoch:0	train_loss:2.5325	val_loss:0.6591 accuracy:0.8997 f1 score:0.8829
epoch:1	train_loss:0.5657	val_loss:0.1276 accuracy:0.9885 f1 score:0.9885
epoch:2	train_loss:0.2187	val_loss:0.0569 accuracy:0.9911 f1 score:0.9911
epoch:3	train_loss:0.1168	val_loss:0.0387 accuracy:0.9938 f1 score:0.9937
epoch:4	train_loss:0.0730	val_loss:0.0297 accuracy:0.9947 f1 score:0.9946
epoch:5	train_loss:0.0504	val_loss:0.0263 accuracy:0.9956 f1 score:0.9955
epoch:6	train_loss:0.0390	val_loss:0.0239 accuracy:0.9956 f1 score:0.9955
epoch:7	train_loss:0.0323	val_loss:0.0214 accuracy:0.9956 f1 score:0.9955
epoch:8	train_loss:0.0262	val_loss:0.0211 accuracy:0.9956 f1 score:0.9955
epoch:9	train_loss:0.0244	val_loss:0.0211 accuracy:0.9956 f1 score:0.9955
