# Supplementary material for: Fine-grained crop pest classification based on multi-scale feature fusion and mixed attention mechanisms
Source: Front Plant Sci. 2025 Apr 3;16:1500571. doi: 10.3389/fpls.2025.1500571 (PMC12003288; doi:10.3389/fpls.2025.1500571)
Supplement: Supplementary file 1 [file DataSheet1.zip › D0_VGG-16.txt]

epoch:0	train_loss:1.3798	val_loss:0.1944 accuracy:0.9335 f1 score:0.9314
epoch:1	train_loss:0.1551	val_loss:0.1071 accuracy:0.9734 f1 score:0.9736
epoch:2	train_loss:0.0654	val_loss:0.0813 accuracy:0.9787 f1 score:0.9786
epoch:3	train_loss:0.0312	val_loss:0.0663 accuracy:0.9831 f1 score:0.9831
epoch:4	train_loss:0.0135	val_loss:0.0695 accuracy:0.9867 f1 score:0.9867
epoch:5	train_loss:0.0077	val_loss:0.0555 accuracy:0.9849 f1 score:0.9849
epoch:6	train_loss:0.0052	val_loss:0.0587 accuracy:0.9858 f1 score:0.9858
epoch:7	train_loss:0.0102	val_loss:0.0689 accuracy:0.9831 f1 score:0.9831
epoch:8	train_loss:0.0031	val_loss:0.0658 accuracy:0.9867 f1 score:0.9867
epoch:9	train_loss:0.0019	val_loss:0.0623 accuracy:0.9876 f1 score:0.9875
