# Supplementary material for: Fine-grained crop pest classification based on multi-scale feature fusion and mixed attention mechanisms
Source: Front Plant Sci. 2025 Apr 3;16:1500571. doi: 10.3389/fpls.2025.1500571 (PMC12003288; doi:10.3389/fpls.2025.1500571)
Supplement: Supplementary file 1 [file DataSheet1.zip › D0_ViT-B.txt]

epoch:0	train_loss:1.3523	val_loss:0.3446 accuracy:0.9858 f1 score:0.9858
epoch:1	train_loss:0.1568	val_loss:0.1243 accuracy:0.9929 f1 score:0.9929
epoch:2	train_loss:0.0483	val_loss:0.0820 accuracy:0.9938 f1 score:0.9938
epoch:3	train_loss:0.0232	val_loss:0.0518 accuracy:0.9947 f1 score:0.9946
epoch:4	train_loss:0.0135	val_loss:0.0399 accuracy:0.9956 f1 score:0.9956
epoch:5	train_loss:0.0086	val_loss:0.0342 accuracy:0.9965 f1 score:0.9964
epoch:6	train_loss:0.0058	val_loss:0.0286 accuracy:0.9965 f1 score:0.9965
epoch:7	train_loss:0.0040	val_loss:0.0249 accuracy:0.9965 f1 score:0.9965
epoch:8	train_loss:0.0028	val_loss:0.0226 accuracy:0.9956 f1 score:0.9956
epoch:9	train_loss:0.0020	val_loss:0.0211 accuracy:0.9956 f1 score:0.9956
