# Supplementary material for: Fine-grained crop pest classification based on multi-scale feature fusion and mixed attention mechanisms
Source: Front Plant Sci. 2025 Apr 3;16:1500571. doi: 10.3389/fpls.2025.1500571 (PMC12003288; doi:10.3389/fpls.2025.1500571)
Supplement: Supplementary file 1 [file DataSheet1.zip › D0_ViT-L.txt]

epoch:0	train_loss:0.4382	val_loss:0.0356 accuracy:0.9938 f1 score:0.9938
epoch:1	train_loss:0.0069	val_loss:0.0257 accuracy:0.9956 f1 score:0.9956
epoch:2	train_loss:0.0025	val_loss:0.0180 accuracy:0.9965 f1 score:0.9965
epoch:3	train_loss:0.0017	val_loss:0.0168 accuracy:0.9965 f1 score:0.9965
epoch:4	train_loss:0.0013	val_loss:0.0156 accuracy:0.9965 f1 score:0.9965
epoch:5	train_loss:0.0011	val_loss:0.0150 accuracy:0.9965 f1 score:0.9965
epoch:6	train_loss:0.0009	val_loss:0.0146 accuracy:0.9956 f1 score:0.9956
epoch:7	train_loss:0.0008	val_loss:0.0144 accuracy:0.9956 f1 score:0.9956
epoch:8	train_loss:0.0008	val_loss:0.0142 accuracy:0.9956 f1 score:0.9956
epoch:9	train_loss:0.0007	val_loss:0.0141 accuracy:0.9956 f1 score:0.9956
