# Supplementary material for: Fine-grained crop pest classification based on multi-scale feature fusion and mixed attention mechanisms
Source: Front Plant Sci. 2025 Apr 3;16:1500571. doi: 10.3389/fpls.2025.1500571 (PMC12003288; doi:10.3389/fpls.2025.1500571)
Supplement: Supplementary file 1 [file DataSheet1.zip › IP102-ConvNeXt-B.txt]

epoch:0	train_loss:2.1349	val_loss:1.3211 accuracy:0.6445 f1 score:0.6170
epoch:1	train_loss:1.0841	val_loss:1.0696 accuracy:0.7009 f1 score:0.6877
epoch:2	train_loss:0.7417	val_loss:1.0049 accuracy:0.7217 f1 score:0.7122
epoch:3	train_loss:0.5162	val_loss:1.0196 accuracy:0.7301 f1 score:0.7250
epoch:4	train_loss:0.3593	val_loss:1.0717 accuracy:0.7321 f1 score:0.7275
epoch:5	train_loss:0.2502	val_loss:1.1607 accuracy:0.7287 f1 score:0.7265
epoch:6	train_loss:0.1831	val_loss:1.2398 accuracy:0.7283 f1 score:0.7258
epoch:7	train_loss:0.1413	val_loss:1.3206 accuracy:0.7263 f1 score:0.7249
epoch:8	train_loss:0.1098	val_loss:1.3961 accuracy:0.7307 f1 score:0.7272
epoch:9	train_loss:0.0899	val_loss:1.4596 accuracy:0.7268 f1 score:0.7252
epoch:10	train_loss:0.0759	val_loss:1.5323 accuracy:0.7286 f1 score:0.7269
epoch:11	train_loss:0.0681	val_loss:1.5659 accuracy:0.7257 f1 score:0.7267
epoch:12	train_loss:0.0628	val_loss:1.5783 accuracy:0.7297 f1 score:0.7278
epoch:13	train_loss:0.0572	val_loss:1.6219 accuracy:0.7319 f1 score:0.7286
epoch:14	train_loss:0.0544	val_loss:1.6553 accuracy:0.7228 f1 score:0.7226
epoch:15	train_loss:0.0496	val_loss:1.6505 accuracy:0.7271 f1 score:0.7261
epoch:16	train_loss:0.0432	val_loss:1.6736 accuracy:0.7301 f1 score:0.7252
epoch:17	train_loss:0.0416	val_loss:1.6898 accuracy:0.7261 f1 score:0.7250
epoch:18	train_loss:0.0383	val_loss:1.7109 accuracy:0.7310 f1 score:0.7283
epoch:19	train_loss:0.0383	val_loss:1.7530 accuracy:0.7288 f1 score:0.7262
epoch:20	train_loss:0.0378	val_loss:1.7870 accuracy:0.7283 f1 score:0.7281
epoch:21	train_loss:0.0369	val_loss:1.7986 accuracy:0.7247 f1 score:0.7222
epoch:22	train_loss:0.0328	val_loss:1.7999 accuracy:0.7260 f1 score:0.7239
epoch:23	train_loss:0.0299	val_loss:1.8518 accuracy:0.7309 f1 score:0.7299
epoch:24	train_loss:0.0301	val_loss:1.8470 accuracy:0.7296 f1 score:0.7274
epoch:25	train_loss:0.0331	val_loss:1.8647 accuracy:0.7269 f1 score:0.7268
epoch:26	train_loss:0.0317	val_loss:1.8740 accuracy:0.7316 f1 score:0.7289
epoch:27	train_loss:0.0274	val_loss:1.8427 accuracy:0.7302 f1 score:0.7278
epoch:28	train_loss:0.0266	val_loss:1.8821 accuracy:0.7298 f1 score:0.7272
epoch:29	train_loss:0.0260	val_loss:1.8741 accuracy:0.7307 f1 score:0.7295
epoch:30	train_loss:0.0235	val_loss:1.8828 accuracy:0.7307 f1 score:0.7296
epoch:31	train_loss:0.0236	val_loss:1.9025 accuracy:0.7317 f1 score:0.7296
epoch:32	train_loss:0.0251	val_loss:1.9187 accuracy:0.7241 f1 score:0.7241
epoch:33	train_loss:0.0238	val_loss:1.9320 accuracy:0.7327 f1 score:0.7292
epoch:34	train_loss:0.0196	val_loss:1.9428 accuracy:0.7266 f1 score:0.7262
epoch:35	train_loss:0.0253	val_loss:1.9398 accuracy:0.7308 f1 score:0.7281
epoch:36	train_loss:0.0217	val_loss:1.9095 accuracy:0.7347 f1 score:0.7315
epoch:37	train_loss:0.0187	val_loss:1.9586 accuracy:0.7306 f1 score:0.7289
epoch:38	train_loss:0.0208	val_loss:1.9744 accuracy:0.7287 f1 score:0.7246
epoch:39	train_loss:0.0194	val_loss:1.9700 accuracy:0.7326 f1 score:0.7284
epoch:40	train_loss:0.0190	val_loss:1.9870 accuracy:0.7332 f1 score:0.7306
epoch:41	train_loss:0.0154	val_loss:2.0707 accuracy:0.7305 f1 score:0.7272
epoch:42	train_loss:0.0182	val_loss:1.9938 accuracy:0.7350 f1 score:0.7319
epoch:43	train_loss:0.0164	val_loss:2.0518 accuracy:0.7323 f1 score:0.7286
epoch:44	train_loss:0.0185	val_loss:1.9778 accuracy:0.7336 f1 score:0.7294
epoch:45	train_loss:0.0125	val_loss:2.0287 accuracy:0.7320 f1 score:0.7281
epoch:46	train_loss:0.0159	val_loss:2.0173 accuracy:0.7339 f1 score:0.7319
epoch:47	train_loss:0.0141	val_loss:2.0351 accuracy:0.7306 f1 score:0.7278
epoch:48	train_loss:0.0149	val_loss:2.0668 accuracy:0.7314 f1 score:0.7295
epoch:49	train_loss:0.0150	val_loss:2.0384 accuracy:0.7342 f1 score:0.7344
epoch:50	train_loss:0.0143	val_loss:2.0206 accuracy:0.7314 f1 score:0.7293
epoch:51	train_loss:0.0125	val_loss:2.1061 accuracy:0.7306 f1 score:0.7294
epoch:52	train_loss:0.0131	val_loss:2.1079 accuracy:0.7333 f1 score:0.7294
epoch:53	train_loss:0.0138	val_loss:2.0740 accuracy:0.7340 f1 score:0.7322
epoch:54	train_loss:0.0125	val_loss:2.0775 accuracy:0.7366 f1 score:0.7345
epoch:55	train_loss:0.0112	val_loss:2.1120 accuracy:0.7340 f1 score:0.7316
epoch:56	train_loss:0.0136	val_loss:2.0899 accuracy:0.7352 f1 score:0.7320
epoch:57	train_loss:0.0114	val_loss:2.1673 accuracy:0.7325 f1 score:0.7297
epoch:58	train_loss:0.0109	val_loss:2.1842 accuracy:0.7334 f1 score:0.7301
epoch:59	train_loss:0.0111	val_loss:2.1597 accuracy:0.7322 f1 score:0.7308
epoch:60	train_loss:0.0117	val_loss:2.1257 accuracy:0.7331 f1 score:0.7302
epoch:61	train_loss:0.0116	val_loss:2.1447 accuracy:0.7346 f1 score:0.7332
epoch:62	train_loss:0.0114	val_loss:2.1231 accuracy:0.7370 f1 score:0.7333
epoch:63	train_loss:0.0099	val_loss:2.1407 accuracy:0.7313 f1 score:0.7292
epoch:64	train_loss:0.0100	val_loss:2.1439 accuracy:0.7337 f1 score:0.7321
epoch:65	train_loss:0.0086	val_loss:2.2185 accuracy:0.7298 f1 score:0.7272
epoch:66	train_loss:0.0092	val_loss:2.2089 accuracy:0.7308 f1 score:0.7293
epoch:67	train_loss:0.0109	val_loss:2.1351 accuracy:0.7344 f1 score:0.7313
epoch:68	train_loss:0.0081	val_loss:2.1996 accuracy:0.7334 f1 score:0.7303
epoch:69	train_loss:0.0104	val_loss:2.1713 accuracy:0.7339 f1 score:0.7301
epoch:70	train_loss:0.0080	val_loss:2.2100 accuracy:0.7348 f1 score:0.7314
epoch:71	train_loss:0.0086	val_loss:2.2355 accuracy:0.7337 f1 score:0.7306
epoch:72	train_loss:0.0077	val_loss:2.2065 accuracy:0.7328 f1 score:0.7315
epoch:73	train_loss:0.0080	val_loss:2.2227 accuracy:0.7335 f1 score:0.7298
epoch:74	train_loss:0.0097	val_loss:2.1922 accuracy:0.7319 f1 score:0.7302
epoch:75	train_loss:0.0075	val_loss:2.2191 accuracy:0.7320 f1 score:0.7283
epoch:76	train_loss:0.0074	val_loss:2.2011 accuracy:0.7347 f1 score:0.7313
epoch:77	train_loss:0.0087	val_loss:2.1561 accuracy:0.7345 f1 score:0.7308
epoch:78	train_loss:0.0053	val_loss:2.2685 accuracy:0.7321 f1 score:0.7296
epoch:79	train_loss:0.0061	val_loss:2.2855 accuracy:0.7309 f1 score:0.7275
epoch:80	train_loss:0.0065	val_loss:2.2897 accuracy:0.7288 f1 score:0.7284
epoch:81	train_loss:0.0062	val_loss:2.2395 accuracy:0.7356 f1 score:0.7344
epoch:82	train_loss:0.0085	val_loss:2.2098 accuracy:0.7349 f1 score:0.7315
epoch:83	train_loss:0.0042	val_loss:2.3125 accuracy:0.7337 f1 score:0.7312
epoch:84	train_loss:0.0046	val_loss:2.3304 accuracy:0.7285 f1 score:0.7283
epoch:85	train_loss:0.0056	val_loss:2.3130 accuracy:0.7351 f1 score:0.7327
epoch:86	train_loss:0.0069	val_loss:2.3130 accuracy:0.7354 f1 score:0.7333
epoch:87	train_loss:0.0057	val_loss:2.3228 accuracy:0.7320 f1 score:0.7287
epoch:88	train_loss:0.0049	val_loss:2.3372 accuracy:0.7388 f1 score:0.7361
epoch:89	train_loss:0.0052	val_loss:2.2977 accuracy:0.7352 f1 score:0.7333
epoch:90	train_loss:0.0043	val_loss:2.3526 accuracy:0.7327 f1 score:0.7293
epoch:91	train_loss:0.0064	val_loss:2.2734 accuracy:0.7351 f1 score:0.7320
epoch:92	train_loss:0.0047	val_loss:2.2984 accuracy:0.7354 f1 score:0.7329
epoch:93	train_loss:0.0053	val_loss:2.3051 accuracy:0.7368 f1 score:0.7347
epoch:94	train_loss:0.0046	val_loss:2.3330 accuracy:0.7381 f1 score:0.7344
epoch:95	train_loss:0.0044	val_loss:2.3204 accuracy:0.7314 f1 score:0.7288
epoch:96	train_loss:0.0042	val_loss:2.3602 accuracy:0.7369 f1 score:0.7343
epoch:97	train_loss:0.0045	val_loss:2.3636 accuracy:0.7345 f1 score:0.7314
epoch:98	train_loss:0.0039	val_loss:2.3637 accuracy:0.7353 f1 score:0.7322
epoch:99	train_loss:0.0034	val_loss:2.4198 accuracy:0.7363 f1 score:0.7338
epoch:100	train_loss:0.0028	val_loss:2.4531 accuracy:0.7358 f1 score:0.7311
epoch:101	train_loss:0.0043	val_loss:2.4618 accuracy:0.7308 f1 score:0.7291
epoch:102	train_loss:0.0037	val_loss:2.3837 accuracy:0.7375 f1 score:0.7346
epoch:103	train_loss:0.0038	val_loss:2.4106 accuracy:0.7357 f1 score:0.7325
epoch:104	train_loss:0.0027	val_loss:2.4159 accuracy:0.7366 f1 score:0.7334
epoch:105	train_loss:0.0032	val_loss:2.4191 accuracy:0.7357 f1 score:0.7341
epoch:106	train_loss:0.0023	val_loss:2.4790 accuracy:0.7370 f1 score:0.7340
epoch:107	train_loss:0.0026	val_loss:2.4044 accuracy:0.7342 f1 score:0.7326
epoch:108	train_loss:0.0024	val_loss:2.4547 accuracy:0.7388 f1 score:0.7362
epoch:109	train_loss:0.0036	val_loss:2.4249 accuracy:0.7353 f1 score:0.7340
epoch:110	train_loss:0.0026	val_loss:2.3779 accuracy:0.7391 f1 score:0.7369
epoch:111	train_loss:0.0021	val_loss:2.4608 accuracy:0.7387 f1 score:0.7358
epoch:112	train_loss:0.0018	val_loss:2.4944 accuracy:0.7374 f1 score:0.7349
epoch:113	train_loss:0.0024	val_loss:2.4500 accuracy:0.7402 f1 score:0.7373
epoch:114	train_loss:0.0028	val_loss:2.4642 accuracy:0.7380 f1 score:0.7357
epoch:115	train_loss:0.0028	val_loss:2.4631 accuracy:0.7376 f1 score:0.7349
epoch:116	train_loss:0.0028	val_loss:2.4459 accuracy:0.7395 f1 score:0.7359
epoch:117	train_loss:0.0029	val_loss:2.4336 accuracy:0.7400 f1 score:0.7369
epoch:118	train_loss:0.0016	val_loss:2.4458 accuracy:0.7407 f1 score:0.7370
epoch:119	train_loss:0.0022	val_loss:2.4616 accuracy:0.7381 f1 score:0.7361
epoch:120	train_loss:0.0017	val_loss:2.5241 accuracy:0.7380 f1 score:0.7344
epoch:121	train_loss:0.0018	val_loss:2.5522 accuracy:0.7382 f1 score:0.7350
epoch:122	train_loss:0.0016	val_loss:2.5307 accuracy:0.7384 f1 score:0.7363
epoch:123	train_loss:0.0020	val_loss:2.5270 accuracy:0.7392 f1 score:0.7368
epoch:124	train_loss:0.0017	val_loss:2.5295 accuracy:0.7398 f1 score:0.7362
epoch:125	train_loss:0.0017	val_loss:2.5153 accuracy:0.7397 f1 score:0.7367
epoch:126	train_loss:0.0018	val_loss:2.5280 accuracy:0.7391 f1 score:0.7364
epoch:127	train_loss:0.0014	val_loss:2.5221 accuracy:0.7408 f1 score:0.7368
epoch:128	train_loss:0.0017	val_loss:2.5114 accuracy:0.7401 f1 score:0.7366
epoch:129	train_loss:0.0015	val_loss:2.5366 accuracy:0.7406 f1 score:0.7371
epoch:130	train_loss:0.0018	val_loss:2.5357 accuracy:0.7398 f1 score:0.7366
epoch:131	train_loss:0.0020	val_loss:2.5336 accuracy:0.7398 f1 score:0.7369
epoch:132	train_loss:0.0022	val_loss:2.5051 accuracy:0.7416 f1 score:0.7382
epoch:133	train_loss:0.0010	val_loss:2.5106 accuracy:0.7404 f1 score:0.7376
epoch:134	train_loss:0.0015	val_loss:2.5100 accuracy:0.7427 f1 score:0.7390
epoch:135	train_loss:0.0010	val_loss:2.5443 accuracy:0.7425 f1 score:0.7384
epoch:136	train_loss:0.0012	val_loss:2.5161 accuracy:0.7431 f1 score:0.7397
epoch:137	train_loss:0.0009	val_loss:2.5043 accuracy:0.7413 f1 score:0.7385
epoch:138	train_loss:0.0008	val_loss:2.5079 accuracy:0.7422 f1 score:0.7391
epoch:139	train_loss:0.0011	val_loss:2.5021 accuracy:0.7418 f1 score:0.7384
epoch:140	train_loss:0.0008	val_loss:2.5191 accuracy:0.7430 f1 score:0.7394
epoch:141	train_loss:0.0011	val_loss:2.5263 accuracy:0.7416 f1 score:0.7388
epoch:142	train_loss:0.0011	val_loss:2.5266 accuracy:0.7415 f1 score:0.7394
epoch:143	train_loss:0.0009	val_loss:2.5313 accuracy:0.7421 f1 score:0.7397
epoch:144	train_loss:0.0007	val_loss:2.5415 accuracy:0.7429 f1 score:0.7399
epoch:145	train_loss:0.0013	val_loss:2.5467 accuracy:0.7416 f1 score:0.7389
epoch:146	train_loss:0.0011	val_loss:2.5465 accuracy:0.7420 f1 score:0.7390
epoch:147	train_loss:0.0007	val_loss:2.5496 accuracy:0.7416 f1 score:0.7386
epoch:148	train_loss:0.0013	val_loss:2.5486 accuracy:0.7417 f1 score:0.7386
epoch:149	train_loss:0.0005	val_loss:2.5490 accuracy:0.7418 f1 score:0.7386
