# Supplementary material for: Fine-grained crop pest classification based on multi-scale feature fusion and mixed attention mechanisms
Source: Front Plant Sci. 2025 Apr 3;16:1500571. doi: 10.3389/fpls.2025.1500571 (PMC12003288; doi:10.3389/fpls.2025.1500571)
Supplement: Supplementary file 1 [file DataSheet1.zip › IP102-ConvNeXt-L.txt]

epoch:0	train_loss:2.3940	val_loss:1.4639 accuracy:0.6146 f1 score:0.5695
epoch:1	train_loss:1.2206	val_loss:1.1360 accuracy:0.6814 f1 score:0.6645
epoch:2	train_loss:0.8507	val_loss:1.0265 accuracy:0.7120 f1 score:0.7003
epoch:3	train_loss:0.6190	val_loss:1.0123 accuracy:0.7276 f1 score:0.7205
epoch:4	train_loss:0.4469	val_loss:1.0484 accuracy:0.7286 f1 score:0.7257
epoch:5	train_loss:0.3212	val_loss:1.1068 accuracy:0.7289 f1 score:0.7271
epoch:6	train_loss:0.2290	val_loss:1.1916 accuracy:0.7327 f1 score:0.7301
epoch:7	train_loss:0.1717	val_loss:1.2680 accuracy:0.7298 f1 score:0.7289
epoch:8	train_loss:0.1299	val_loss:1.3381 accuracy:0.7273 f1 score:0.7268
epoch:9	train_loss:0.1010	val_loss:1.3968 accuracy:0.7291 f1 score:0.7294
epoch:10	train_loss:0.0816	val_loss:1.4875 accuracy:0.7262 f1 score:0.7261
epoch:11	train_loss:0.0670	val_loss:1.5087 accuracy:0.7326 f1 score:0.7329
epoch:12	train_loss:0.0614	val_loss:1.5389 accuracy:0.7339 f1 score:0.7316
epoch:13	train_loss:0.0504	val_loss:1.5780 accuracy:0.7339 f1 score:0.7316
epoch:14	train_loss:0.0481	val_loss:1.6192 accuracy:0.7351 f1 score:0.7329
epoch:15	train_loss:0.0433	val_loss:1.7162 accuracy:0.7239 f1 score:0.7264
epoch:16	train_loss:0.0404	val_loss:1.6866 accuracy:0.7313 f1 score:0.7300
epoch:17	train_loss:0.0379	val_loss:1.7173 accuracy:0.7310 f1 score:0.7300
epoch:18	train_loss:0.0339	val_loss:1.7364 accuracy:0.7339 f1 score:0.7328
epoch:19	train_loss:0.0333	val_loss:1.7522 accuracy:0.7323 f1 score:0.7306
epoch:20	train_loss:0.0325	val_loss:1.7487 accuracy:0.7359 f1 score:0.7348
epoch:21	train_loss:0.0311	val_loss:1.7552 accuracy:0.7351 f1 score:0.7343
epoch:22	train_loss:0.0276	val_loss:1.7947 accuracy:0.7334 f1 score:0.7340
epoch:23	train_loss:0.0267	val_loss:1.8526 accuracy:0.7311 f1 score:0.7314
epoch:24	train_loss:0.0234	val_loss:1.8233 accuracy:0.7356 f1 score:0.7340
epoch:25	train_loss:0.0240	val_loss:1.8651 accuracy:0.7329 f1 score:0.7334
epoch:26	train_loss:0.0222	val_loss:1.8866 accuracy:0.7356 f1 score:0.7340
epoch:27	train_loss:0.0231	val_loss:1.8765 accuracy:0.7356 f1 score:0.7336
epoch:28	train_loss:0.0229	val_loss:1.8751 accuracy:0.7364 f1 score:0.7359
epoch:29	train_loss:0.0229	val_loss:1.8569 accuracy:0.7312 f1 score:0.7297
epoch:30	train_loss:0.0201	val_loss:1.8884 accuracy:0.7350 f1 score:0.7314
epoch:31	train_loss:0.0190	val_loss:1.9223 accuracy:0.7364 f1 score:0.7362
epoch:32	train_loss:0.0196	val_loss:1.9343 accuracy:0.7344 f1 score:0.7327
epoch:33	train_loss:0.0184	val_loss:1.9181 accuracy:0.7394 f1 score:0.7359
epoch:34	train_loss:0.0179	val_loss:1.9594 accuracy:0.7383 f1 score:0.7369
epoch:35	train_loss:0.0174	val_loss:1.9200 accuracy:0.7357 f1 score:0.7341
epoch:36	train_loss:0.0168	val_loss:1.9523 accuracy:0.7379 f1 score:0.7354
epoch:37	train_loss:0.0145	val_loss:2.0108 accuracy:0.7318 f1 score:0.7317
epoch:38	train_loss:0.0171	val_loss:1.9904 accuracy:0.7339 f1 score:0.7326
epoch:39	train_loss:0.0150	val_loss:1.9976 accuracy:0.7366 f1 score:0.7346
epoch:40	train_loss:0.0144	val_loss:1.9636 accuracy:0.7366 f1 score:0.7346
epoch:41	train_loss:0.0141	val_loss:1.9929 accuracy:0.7372 f1 score:0.7358
epoch:42	train_loss:0.0132	val_loss:2.0120 accuracy:0.7379 f1 score:0.7360
epoch:43	train_loss:0.0166	val_loss:1.9674 accuracy:0.7377 f1 score:0.7352
epoch:44	train_loss:0.0135	val_loss:2.0044 accuracy:0.7397 f1 score:0.7378
epoch:45	train_loss:0.0115	val_loss:2.0765 accuracy:0.7369 f1 score:0.7349
epoch:46	train_loss:0.0124	val_loss:2.0772 accuracy:0.7334 f1 score:0.7335
epoch:47	train_loss:0.0130	val_loss:2.0246 accuracy:0.7372 f1 score:0.7351
epoch:48	train_loss:0.0118	val_loss:2.0829 accuracy:0.7393 f1 score:0.7366
epoch:49	train_loss:0.0120	val_loss:2.0388 accuracy:0.7394 f1 score:0.7359
epoch:50	train_loss:0.0101	val_loss:2.1400 accuracy:0.7387 f1 score:0.7358
epoch:51	train_loss:0.0118	val_loss:2.0985 accuracy:0.7392 f1 score:0.7378
epoch:52	train_loss:0.0111	val_loss:2.1321 accuracy:0.7353 f1 score:0.7340
epoch:53	train_loss:0.0107	val_loss:2.1034 accuracy:0.7383 f1 score:0.7365
epoch:54	train_loss:0.0104	val_loss:2.0990 accuracy:0.7369 f1 score:0.7356
epoch:55	train_loss:0.0101	val_loss:2.0783 accuracy:0.7396 f1 score:0.7382
epoch:56	train_loss:0.0077	val_loss:2.1643 accuracy:0.7354 f1 score:0.7341
epoch:57	train_loss:0.0086	val_loss:2.2279 accuracy:0.7350 f1 score:0.7321
epoch:58	train_loss:0.0099	val_loss:2.1516 accuracy:0.7390 f1 score:0.7374
epoch:59	train_loss:0.0090	val_loss:2.1178 accuracy:0.7394 f1 score:0.7378
epoch:60	train_loss:0.0077	val_loss:2.1593 accuracy:0.7377 f1 score:0.7356
epoch:61	train_loss:0.0075	val_loss:2.2275 accuracy:0.7388 f1 score:0.7357
epoch:62	train_loss:0.0096	val_loss:2.1669 accuracy:0.7396 f1 score:0.7368
epoch:63	train_loss:0.0067	val_loss:2.1965 accuracy:0.7406 f1 score:0.7381
epoch:64	train_loss:0.0074	val_loss:2.2127 accuracy:0.7406 f1 score:0.7379
epoch:65	train_loss:0.0062	val_loss:2.2283 accuracy:0.7349 f1 score:0.7330
epoch:66	train_loss:0.0071	val_loss:2.1948 accuracy:0.7410 f1 score:0.7384
epoch:67	train_loss:0.0062	val_loss:2.2495 accuracy:0.7396 f1 score:0.7369
epoch:68	train_loss:0.0066	val_loss:2.2453 accuracy:0.7389 f1 score:0.7359
epoch:69	train_loss:0.0059	val_loss:2.2749 accuracy:0.7419 f1 score:0.7401
epoch:70	train_loss:0.0068	val_loss:2.2620 accuracy:0.7411 f1 score:0.7372
epoch:71	train_loss:0.0061	val_loss:2.2651 accuracy:0.7357 f1 score:0.7345
epoch:72	train_loss:0.0062	val_loss:2.2313 accuracy:0.7416 f1 score:0.7383
epoch:73	train_loss:0.0046	val_loss:2.3529 accuracy:0.7401 f1 score:0.7379
epoch:74	train_loss:0.0064	val_loss:2.3154 accuracy:0.7423 f1 score:0.7387
epoch:75	train_loss:0.0061	val_loss:2.2820 accuracy:0.7422 f1 score:0.7387
epoch:76	train_loss:0.0072	val_loss:2.3030 accuracy:0.7392 f1 score:0.7384
epoch:77	train_loss:0.0049	val_loss:2.2606 accuracy:0.7461 f1 score:0.7437
epoch:78	train_loss:0.0064	val_loss:2.2607 accuracy:0.7423 f1 score:0.7401
epoch:79	train_loss:0.0052	val_loss:2.2818 accuracy:0.7423 f1 score:0.7401
epoch:80	train_loss:0.0052	val_loss:2.3098 accuracy:0.7418 f1 score:0.7408
epoch:81	train_loss:0.0052	val_loss:2.3182 accuracy:0.7442 f1 score:0.7421
epoch:82	train_loss:0.0046	val_loss:2.3327 accuracy:0.7412 f1 score:0.7396
epoch:83	train_loss:0.0049	val_loss:2.3018 accuracy:0.7427 f1 score:0.7392
epoch:84	train_loss:0.0045	val_loss:2.3003 accuracy:0.7412 f1 score:0.7378
epoch:85	train_loss:0.0040	val_loss:2.3665 accuracy:0.7388 f1 score:0.7383
epoch:86	train_loss:0.0049	val_loss:2.3757 accuracy:0.7429 f1 score:0.7391
epoch:87	train_loss:0.0037	val_loss:2.4009 accuracy:0.7407 f1 score:0.7396
epoch:88	train_loss:0.0057	val_loss:2.3454 accuracy:0.7427 f1 score:0.7412
epoch:89	train_loss:0.0038	val_loss:2.3853 accuracy:0.7407 f1 score:0.7374
epoch:90	train_loss:0.0043	val_loss:2.3657 accuracy:0.7408 f1 score:0.7397
epoch:91	train_loss:0.0037	val_loss:2.3909 accuracy:0.7419 f1 score:0.7406
epoch:92	train_loss:0.0041	val_loss:2.3951 accuracy:0.7415 f1 score:0.7404
epoch:93	train_loss:0.0033	val_loss:2.4043 accuracy:0.7424 f1 score:0.7404
epoch:94	train_loss:0.0037	val_loss:2.4410 accuracy:0.7440 f1 score:0.7426
epoch:95	train_loss:0.0040	val_loss:2.4054 accuracy:0.7432 f1 score:0.7420
epoch:96	train_loss:0.0034	val_loss:2.4144 accuracy:0.7449 f1 score:0.7418
epoch:97	train_loss:0.0038	val_loss:2.3999 accuracy:0.7414 f1 score:0.7416
epoch:98	train_loss:0.0027	val_loss:2.4234 accuracy:0.7425 f1 score:0.7407
epoch:99	train_loss:0.0028	val_loss:2.4580 accuracy:0.7416 f1 score:0.7401
epoch:100	train_loss:0.0030	val_loss:2.4806 accuracy:0.7379 f1 score:0.7378
epoch:101	train_loss:0.0027	val_loss:2.4645 accuracy:0.7425 f1 score:0.7391
epoch:102	train_loss:0.0044	val_loss:2.4503 accuracy:0.7446 f1 score:0.7423
epoch:103	train_loss:0.0037	val_loss:2.4266 accuracy:0.7439 f1 score:0.7420
epoch:104	train_loss:0.0024	val_loss:2.4586 accuracy:0.7450 f1 score:0.7426
epoch:105	train_loss:0.0038	val_loss:2.4189 accuracy:0.7447 f1 score:0.7422
epoch:106	train_loss:0.0027	val_loss:2.4365 accuracy:0.7450 f1 score:0.7413
epoch:107	train_loss:0.0022	val_loss:2.4469 accuracy:0.7459 f1 score:0.7437
epoch:108	train_loss:0.0022	val_loss:2.4723 accuracy:0.7444 f1 score:0.7432
epoch:109	train_loss:0.0030	val_loss:2.4704 accuracy:0.7439 f1 score:0.7427
epoch:110	train_loss:0.0022	val_loss:2.4698 accuracy:0.7444 f1 score:0.7422
epoch:111	train_loss:0.0023	val_loss:2.4927 accuracy:0.7440 f1 score:0.7416
epoch:112	train_loss:0.0022	val_loss:2.4894 accuracy:0.7444 f1 score:0.7409
epoch:113	train_loss:0.0025	val_loss:2.4833 accuracy:0.7444 f1 score:0.7412
epoch:114	train_loss:0.0020	val_loss:2.4896 accuracy:0.7447 f1 score:0.7427
epoch:115	train_loss:0.0029	val_loss:2.4664 accuracy:0.7445 f1 score:0.7424
epoch:116	train_loss:0.0018	val_loss:2.5168 accuracy:0.7435 f1 score:0.7411
epoch:117	train_loss:0.0021	val_loss:2.4980 accuracy:0.7421 f1 score:0.7405
epoch:118	train_loss:0.0022	val_loss:2.5152 accuracy:0.7456 f1 score:0.7424
epoch:119	train_loss:0.0019	val_loss:2.5525 accuracy:0.7444 f1 score:0.7421
epoch:120	train_loss:0.0020	val_loss:2.5085 accuracy:0.7451 f1 score:0.7434
epoch:121	train_loss:0.0021	val_loss:2.4747 accuracy:0.7445 f1 score:0.7425
epoch:122	train_loss:0.0013	val_loss:2.5204 accuracy:0.7449 f1 score:0.7424
epoch:123	train_loss:0.0020	val_loss:2.5140 accuracy:0.7449 f1 score:0.7417
epoch:124	train_loss:0.0019	val_loss:2.5574 accuracy:0.7421 f1 score:0.7402
epoch:125	train_loss:0.0018	val_loss:2.5362 accuracy:0.7443 f1 score:0.7416
epoch:126	train_loss:0.0018	val_loss:2.5498 accuracy:0.7436 f1 score:0.7413
epoch:127	train_loss:0.0014	val_loss:2.5762 accuracy:0.7436 f1 score:0.7411
epoch:128	train_loss:0.0019	val_loss:2.5596 accuracy:0.7453 f1 score:0.7419
epoch:129	train_loss:0.0007	val_loss:2.5923 accuracy:0.7448 f1 score:0.7428
epoch:130	train_loss:0.0013	val_loss:2.6068 accuracy:0.7449 f1 score:0.7429
epoch:131	train_loss:0.0013	val_loss:2.6006 accuracy:0.7445 f1 score:0.7430
epoch:132	train_loss:0.0015	val_loss:2.5966 accuracy:0.7464 f1 score:0.7449
epoch:133	train_loss:0.0011	val_loss:2.6067 accuracy:0.7456 f1 score:0.7437
epoch:134	train_loss:0.0015	val_loss:2.6071 accuracy:0.7450 f1 score:0.7432
epoch:135	train_loss:0.0011	val_loss:2.6091 accuracy:0.7463 f1 score:0.7441
epoch:136	train_loss:0.0016	val_loss:2.6015 accuracy:0.7461 f1 score:0.7437
epoch:137	train_loss:0.0012	val_loss:2.6055 accuracy:0.7459 f1 score:0.7436
epoch:138	train_loss:0.0016	val_loss:2.5938 accuracy:0.7466 f1 score:0.7443
epoch:139	train_loss:0.0010	val_loss:2.5954 accuracy:0.7468 f1 score:0.7446
epoch:140	train_loss:0.0013	val_loss:2.5925 accuracy:0.7465 f1 score:0.7442
epoch:141	train_loss:0.0009	val_loss:2.5965 accuracy:0.7462 f1 score:0.7443
epoch:142	train_loss:0.0011	val_loss:2.5898 accuracy:0.7474 f1 score:0.7448
epoch:143	train_loss:0.0009	val_loss:2.5868 accuracy:0.7469 f1 score:0.7448
epoch:144	train_loss:0.0010	val_loss:2.5890 accuracy:0.7476 f1 score:0.7452
epoch:145	train_loss:0.0010	val_loss:2.5911 accuracy:0.7478 f1 score:0.7454
epoch:146	train_loss:0.0008	val_loss:2.5969 accuracy:0.7471 f1 score:0.7448
epoch:147	train_loss:0.0013	val_loss:2.5974 accuracy:0.7473 f1 score:0.7452
epoch:148	train_loss:0.0007	val_loss:2.5974 accuracy:0.7476 f1 score:0.7453
epoch:149	train_loss:0.0012	val_loss:2.5966 accuracy:0.7477 f1 score:0.7454
