# Supplementary material for: Fine-grained crop pest classification based on multi-scale feature fusion and mixed attention mechanisms
Source: Front Plant Sci. 2025 Apr 3;16:1500571. doi: 10.3389/fpls.2025.1500571 (PMC12003288; doi:10.3389/fpls.2025.1500571)
Supplement: Supplementary file 1 [file DataSheet1.zip › IP102-DeiT-B.txt]

epoch:0	train_loss:1.7309	val_loss:1.2416 accuracy:0.6627 f1 score:0.6522
epoch:1	train_loss:0.7380	val_loss:1.1000 accuracy:0.6993 f1 score:0.6932
epoch:2	train_loss:0.3232	val_loss:1.1741 accuracy:0.6995 f1 score:0.6944
epoch:3	train_loss:0.1314	val_loss:1.2541 accuracy:0.6996 f1 score:0.6979
epoch:4	train_loss:0.0754	val_loss:1.3630 accuracy:0.6924 f1 score:0.6907
epoch:5	train_loss:0.0662	val_loss:1.4368 accuracy:0.6915 f1 score:0.6945
epoch:6	train_loss:0.0518	val_loss:1.5592 accuracy:0.6920 f1 score:0.6869
epoch:7	train_loss:0.0459	val_loss:1.5694 accuracy:0.6898 f1 score:0.6881
epoch:8	train_loss:0.0496	val_loss:1.5917 accuracy:0.6914 f1 score:0.6913
epoch:9	train_loss:0.0434	val_loss:1.6268 accuracy:0.6951 f1 score:0.6943
epoch:10	train_loss:0.0353	val_loss:1.7213 accuracy:0.6854 f1 score:0.6826
epoch:11	train_loss:0.0405	val_loss:1.6680 accuracy:0.6990 f1 score:0.6958
epoch:12	train_loss:0.0364	val_loss:1.7543 accuracy:0.6861 f1 score:0.6821
epoch:13	train_loss:0.0323	val_loss:1.7546 accuracy:0.7020 f1 score:0.6985
epoch:14	train_loss:0.0303	val_loss:1.7508 accuracy:0.6915 f1 score:0.6903
epoch:15	train_loss:0.0343	val_loss:1.8042 accuracy:0.6919 f1 score:0.6890
epoch:16	train_loss:0.0289	val_loss:1.8235 accuracy:0.6915 f1 score:0.6910
epoch:17	train_loss:0.0286	val_loss:1.8664 accuracy:0.6902 f1 score:0.6836
epoch:18	train_loss:0.0292	val_loss:1.8601 accuracy:0.6931 f1 score:0.6910
epoch:19	train_loss:0.0232	val_loss:1.9016 accuracy:0.6945 f1 score:0.6900
epoch:20	train_loss:0.0247	val_loss:1.8787 accuracy:0.6958 f1 score:0.6941
epoch:21	train_loss:0.0273	val_loss:1.9005 accuracy:0.6937 f1 score:0.6941
epoch:22	train_loss:0.0240	val_loss:1.8822 accuracy:0.6940 f1 score:0.6891
epoch:23	train_loss:0.0256	val_loss:1.9092 accuracy:0.6887 f1 score:0.6864
epoch:24	train_loss:0.0194	val_loss:1.9246 accuracy:0.7001 f1 score:0.6988
epoch:25	train_loss:0.0226	val_loss:1.8865 accuracy:0.6905 f1 score:0.6902
epoch:26	train_loss:0.0212	val_loss:1.9592 accuracy:0.6929 f1 score:0.6906
epoch:27	train_loss:0.0216	val_loss:1.9852 accuracy:0.6928 f1 score:0.6882
epoch:28	train_loss:0.0175	val_loss:1.9567 accuracy:0.6946 f1 score:0.6924
epoch:29	train_loss:0.0196	val_loss:1.9326 accuracy:0.6950 f1 score:0.6929
epoch:30	train_loss:0.0216	val_loss:1.9417 accuracy:0.6968 f1 score:0.6943
epoch:31	train_loss:0.0179	val_loss:1.9792 accuracy:0.6999 f1 score:0.6970
epoch:32	train_loss:0.0155	val_loss:2.0220 accuracy:0.6998 f1 score:0.6945
epoch:33	train_loss:0.0161	val_loss:2.0401 accuracy:0.6890 f1 score:0.6872
epoch:34	train_loss:0.0184	val_loss:2.0019 accuracy:0.6993 f1 score:0.6959
epoch:35	train_loss:0.0118	val_loss:2.0691 accuracy:0.6972 f1 score:0.6937
epoch:36	train_loss:0.0180	val_loss:2.0381 accuracy:0.6943 f1 score:0.6906
epoch:37	train_loss:0.0146	val_loss:2.0130 accuracy:0.6949 f1 score:0.6905
epoch:38	train_loss:0.0138	val_loss:2.1013 accuracy:0.6875 f1 score:0.6847
epoch:39	train_loss:0.0153	val_loss:2.1142 accuracy:0.6899 f1 score:0.6874
epoch:40	train_loss:0.0153	val_loss:2.0341 accuracy:0.6994 f1 score:0.6977
epoch:41	train_loss:0.0126	val_loss:2.0700 accuracy:0.6910 f1 score:0.6859
epoch:42	train_loss:0.0148	val_loss:2.0179 accuracy:0.6990 f1 score:0.6952
epoch:43	train_loss:0.0115	val_loss:2.0592 accuracy:0.7003 f1 score:0.6966
epoch:44	train_loss:0.0119	val_loss:2.1393 accuracy:0.6892 f1 score:0.6859
epoch:45	train_loss:0.0137	val_loss:2.1212 accuracy:0.6940 f1 score:0.6905
epoch:46	train_loss:0.0122	val_loss:2.0768 accuracy:0.6945 f1 score:0.6917
epoch:47	train_loss:0.0096	val_loss:2.1435 accuracy:0.6899 f1 score:0.6874
epoch:48	train_loss:0.0145	val_loss:2.0774 accuracy:0.6970 f1 score:0.6934
epoch:49	train_loss:0.0074	val_loss:2.1406 accuracy:0.6993 f1 score:0.6948
epoch:50	train_loss:0.0111	val_loss:2.2013 accuracy:0.6888 f1 score:0.6850
epoch:51	train_loss:0.0120	val_loss:2.1621 accuracy:0.7001 f1 score:0.6955
epoch:52	train_loss:0.0083	val_loss:2.1743 accuracy:0.7027 f1 score:0.6987
epoch:53	train_loss:0.0113	val_loss:2.1703 accuracy:0.7006 f1 score:0.6951
epoch:54	train_loss:0.0078	val_loss:2.1212 accuracy:0.7028 f1 score:0.7004
epoch:55	train_loss:0.0116	val_loss:2.1402 accuracy:0.7000 f1 score:0.6960
epoch:56	train_loss:0.0116	val_loss:2.1441 accuracy:0.7010 f1 score:0.6984
epoch:57	train_loss:0.0044	val_loss:2.2001 accuracy:0.6997 f1 score:0.6957
epoch:58	train_loss:0.0061	val_loss:2.2373 accuracy:0.6933 f1 score:0.6916
epoch:59	train_loss:0.0128	val_loss:2.2091 accuracy:0.6931 f1 score:0.6946
epoch:60	train_loss:0.0040	val_loss:2.2537 accuracy:0.6988 f1 score:0.6958
epoch:61	train_loss:0.0074	val_loss:2.2859 accuracy:0.6864 f1 score:0.6857
epoch:62	train_loss:0.0068	val_loss:2.2376 accuracy:0.6937 f1 score:0.6915
epoch:63	train_loss:0.0091	val_loss:2.2444 accuracy:0.6939 f1 score:0.6913
epoch:64	train_loss:0.0079	val_loss:2.2036 accuracy:0.6951 f1 score:0.6945
epoch:65	train_loss:0.0046	val_loss:2.2645 accuracy:0.6974 f1 score:0.6938
epoch:66	train_loss:0.0067	val_loss:2.3179 accuracy:0.6952 f1 score:0.6943
epoch:67	train_loss:0.0065	val_loss:2.2598 accuracy:0.6948 f1 score:0.6952
epoch:68	train_loss:0.0052	val_loss:2.2602 accuracy:0.6963 f1 score:0.6964
epoch:69	train_loss:0.0052	val_loss:2.2686 accuracy:0.6903 f1 score:0.6895
epoch:70	train_loss:0.0092	val_loss:2.2285 accuracy:0.6986 f1 score:0.6954
epoch:71	train_loss:0.0063	val_loss:2.2297 accuracy:0.7024 f1 score:0.6988
epoch:72	train_loss:0.0033	val_loss:2.2783 accuracy:0.6982 f1 score:0.6968
epoch:73	train_loss:0.0040	val_loss:2.4159 accuracy:0.6862 f1 score:0.6834
epoch:74	train_loss:0.0096	val_loss:2.2796 accuracy:0.6945 f1 score:0.6930
epoch:75	train_loss:0.0042	val_loss:2.3006 accuracy:0.7010 f1 score:0.6970
epoch:76	train_loss:0.0036	val_loss:2.3196 accuracy:0.6989 f1 score:0.6981
epoch:77	train_loss:0.0064	val_loss:2.3045 accuracy:0.7007 f1 score:0.6972
epoch:78	train_loss:0.0025	val_loss:2.3515 accuracy:0.6968 f1 score:0.6957
epoch:79	train_loss:0.0030	val_loss:2.3738 accuracy:0.6956 f1 score:0.6930
epoch:80	train_loss:0.0058	val_loss:2.3434 accuracy:0.7030 f1 score:0.7007
epoch:81	train_loss:0.0031	val_loss:2.3551 accuracy:0.6967 f1 score:0.6940
epoch:82	train_loss:0.0035	val_loss:2.3605 accuracy:0.7012 f1 score:0.6974
epoch:83	train_loss:0.0041	val_loss:2.3406 accuracy:0.7033 f1 score:0.6986
epoch:84	train_loss:0.0036	val_loss:2.3401 accuracy:0.7003 f1 score:0.6996
epoch:85	train_loss:0.0020	val_loss:2.3607 accuracy:0.7048 f1 score:0.7016
epoch:86	train_loss:0.0036	val_loss:2.3897 accuracy:0.7009 f1 score:0.6972
epoch:87	train_loss:0.0043	val_loss:2.4067 accuracy:0.6965 f1 score:0.6965
epoch:88	train_loss:0.0037	val_loss:2.3428 accuracy:0.6984 f1 score:0.6968
epoch:89	train_loss:0.0043	val_loss:2.3293 accuracy:0.6996 f1 score:0.6967
epoch:90	train_loss:0.0025	val_loss:2.3554 accuracy:0.7006 f1 score:0.6985
epoch:91	train_loss:0.0017	val_loss:2.3541 accuracy:0.7032 f1 score:0.6991
epoch:92	train_loss:0.0019	val_loss:2.4013 accuracy:0.7015 f1 score:0.6989
epoch:93	train_loss:0.0034	val_loss:2.4173 accuracy:0.7024 f1 score:0.6990
epoch:94	train_loss:0.0017	val_loss:2.4948 accuracy:0.6950 f1 score:0.6921
epoch:95	train_loss:0.0020	val_loss:2.4540 accuracy:0.7025 f1 score:0.6996
epoch:96	train_loss:0.0020	val_loss:2.4435 accuracy:0.6985 f1 score:0.6966
epoch:97	train_loss:0.0040	val_loss:2.4043 accuracy:0.6973 f1 score:0.6960
epoch:98	train_loss:0.0013	val_loss:2.4396 accuracy:0.6990 f1 score:0.6961
epoch:99	train_loss:0.0005	val_loss:2.4979 accuracy:0.7039 f1 score:0.6994
epoch:100	train_loss:0.0003	val_loss:2.5221 accuracy:0.7054 f1 score:0.7018
epoch:101	train_loss:0.0033	val_loss:2.4801 accuracy:0.6993 f1 score:0.6985
epoch:102	train_loss:0.0015	val_loss:2.5088 accuracy:0.7032 f1 score:0.7002
epoch:103	train_loss:0.0003	val_loss:2.5409 accuracy:0.7059 f1 score:0.7015
epoch:104	train_loss:0.0002	val_loss:2.5279 accuracy:0.7078 f1 score:0.7042
epoch:105	train_loss:0.0003	val_loss:2.5383 accuracy:0.7079 f1 score:0.7049
epoch:106	train_loss:0.0004	val_loss:2.5774 accuracy:0.7101 f1 score:0.7068
epoch:107	train_loss:0.0010	val_loss:2.6242 accuracy:0.6978 f1 score:0.6946
epoch:108	train_loss:0.0028	val_loss:2.5952 accuracy:0.7006 f1 score:0.6976
epoch:109	train_loss:0.0013	val_loss:2.5882 accuracy:0.7026 f1 score:0.7007
epoch:110	train_loss:0.0009	val_loss:2.5907 accuracy:0.7040 f1 score:0.7003
epoch:111	train_loss:0.0007	val_loss:2.6409 accuracy:0.7028 f1 score:0.6983
epoch:112	train_loss:0.0005	val_loss:2.6263 accuracy:0.7045 f1 score:0.7007
epoch:113	train_loss:0.0004	val_loss:2.6610 accuracy:0.7046 f1 score:0.7004
epoch:114	train_loss:0.0014	val_loss:2.6238 accuracy:0.7002 f1 score:0.6969
epoch:115	train_loss:0.0012	val_loss:2.6145 accuracy:0.7033 f1 score:0.7013
epoch:116	train_loss:0.0001	val_loss:2.6243 accuracy:0.7044 f1 score:0.7015
epoch:117	train_loss:0.0001	val_loss:2.6519 accuracy:0.7059 f1 score:0.7026
epoch:118	train_loss:0.0001	val_loss:2.6699 accuracy:0.7068 f1 score:0.7034
epoch:119	train_loss:0.0001	val_loss:2.7050 accuracy:0.7074 f1 score:0.7036
epoch:120	train_loss:0.0001	val_loss:2.7126 accuracy:0.7068 f1 score:0.7034
epoch:121	train_loss:0.0002	val_loss:2.7441 accuracy:0.7068 f1 score:0.7032
epoch:122	train_loss:0.0001	val_loss:2.7604 accuracy:0.7082 f1 score:0.7046
epoch:123	train_loss:0.0001	val_loss:2.7664 accuracy:0.7065 f1 score:0.7036
epoch:124	train_loss:0.0001	val_loss:2.7859 accuracy:0.7092 f1 score:0.7057
epoch:125	train_loss:0.0001	val_loss:2.8013 accuracy:0.7087 f1 score:0.7053
epoch:126	train_loss:0.0001	val_loss:2.8135 accuracy:0.7100 f1 score:0.7063
epoch:127	train_loss:0.0001	val_loss:2.8193 accuracy:0.7092 f1 score:0.7057
epoch:128	train_loss:0.0001	val_loss:2.8382 accuracy:0.7102 f1 score:0.7061
epoch:129	train_loss:0.0001	val_loss:2.8343 accuracy:0.7102 f1 score:0.7065
epoch:130	train_loss:0.0001	val_loss:2.8398 accuracy:0.7107 f1 score:0.7070
epoch:131	train_loss:0.0001	val_loss:2.8459 accuracy:0.7111 f1 score:0.7072
epoch:132	train_loss:0.0001	val_loss:2.8548 accuracy:0.7108 f1 score:0.7065
epoch:133	train_loss:0.0001	val_loss:2.8539 accuracy:0.7105 f1 score:0.7066
epoch:134	train_loss:0.0001	val_loss:2.8573 accuracy:0.7110 f1 score:0.7071
epoch:135	train_loss:0.0001	val_loss:2.8634 accuracy:0.7111 f1 score:0.7068
epoch:136	train_loss:0.0001	val_loss:2.8637 accuracy:0.7107 f1 score:0.7067
epoch:137	train_loss:0.0000	val_loss:2.8720 accuracy:0.7101 f1 score:0.7056
epoch:138	train_loss:0.0000	val_loss:2.8734 accuracy:0.7095 f1 score:0.7054
epoch:139	train_loss:0.0000	val_loss:2.8804 accuracy:0.7104 f1 score:0.7059
epoch:140	train_loss:0.0000	val_loss:2.8818 accuracy:0.7105 f1 score:0.7062
epoch:141	train_loss:0.0000	val_loss:2.8840 accuracy:0.7106 f1 score:0.7063
epoch:142	train_loss:0.0000	val_loss:2.8853 accuracy:0.7106 f1 score:0.7063
epoch:143	train_loss:0.0000	val_loss:2.8870 accuracy:0.7107 f1 score:0.7065
epoch:144	train_loss:0.0000	val_loss:2.8883 accuracy:0.7109 f1 score:0.7067
epoch:145	train_loss:0.0000	val_loss:2.8895 accuracy:0.7107 f1 score:0.7066
epoch:146	train_loss:0.0000	val_loss:2.8902 accuracy:0.7110 f1 score:0.7069
epoch:147	train_loss:0.0000	val_loss:2.8910 accuracy:0.7110 f1 score:0.7069
epoch:148	train_loss:0.0000	val_loss:2.8913 accuracy:0.7110 f1 score:0.7070
epoch:149	train_loss:0.0000	val_loss:2.8915 accuracy:0.7110 f1 score:0.7070
