# Supplementary material for: Fine-grained crop pest classification based on multi-scale feature fusion and mixed attention mechanisms
Source: Front Plant Sci. 2025 Apr 3;16:1500571. doi: 10.3389/fpls.2025.1500571 (PMC12003288; doi:10.3389/fpls.2025.1500571)
Supplement: Supplementary file 1 [file DataSheet1.zip › IP102-DeiTV2-B.txt]

epoch:0	train_loss:1.6277	val_loss:1.1856 accuracy:0.6757 f1 score:0.6671
epoch:1	train_loss:0.6697	val_loss:1.1145 accuracy:0.7024 f1 score:0.6959
epoch:2	train_loss:0.2690	val_loss:1.2222 accuracy:0.6982 f1 score:0.6960
epoch:3	train_loss:0.1162	val_loss:1.3073 accuracy:0.7032 f1 score:0.7003
epoch:4	train_loss:0.0750	val_loss:1.3870 accuracy:0.7083 f1 score:0.7040
epoch:5	train_loss:0.0591	val_loss:1.4437 accuracy:0.7063 f1 score:0.7037
epoch:6	train_loss:0.0398	val_loss:1.5440 accuracy:0.7028 f1 score:0.6986
epoch:7	train_loss:0.0413	val_loss:1.6102 accuracy:0.6946 f1 score:0.6918
epoch:8	train_loss:0.0315	val_loss:1.6380 accuracy:0.6980 f1 score:0.6979
epoch:9	train_loss:0.0349	val_loss:1.7014 accuracy:0.7015 f1 score:0.6994
epoch:10	train_loss:0.0318	val_loss:1.7153 accuracy:0.6982 f1 score:0.6948
epoch:11	train_loss:0.0318	val_loss:1.7089 accuracy:0.7042 f1 score:0.7005
epoch:12	train_loss:0.0280	val_loss:1.7523 accuracy:0.7026 f1 score:0.7000
epoch:13	train_loss:0.0278	val_loss:1.8164 accuracy:0.6952 f1 score:0.6922
epoch:14	train_loss:0.0265	val_loss:1.8616 accuracy:0.6955 f1 score:0.6940
epoch:15	train_loss:0.0241	val_loss:1.9003 accuracy:0.6855 f1 score:0.6888
epoch:16	train_loss:0.0293	val_loss:1.8357 accuracy:0.6956 f1 score:0.6938
epoch:17	train_loss:0.0234	val_loss:1.8306 accuracy:0.7040 f1 score:0.6998
epoch:18	train_loss:0.0218	val_loss:1.9342 accuracy:0.6938 f1 score:0.6934
epoch:19	train_loss:0.0191	val_loss:1.9093 accuracy:0.6993 f1 score:0.6987
epoch:20	train_loss:0.0181	val_loss:1.9098 accuracy:0.7011 f1 score:0.7002
epoch:21	train_loss:0.0207	val_loss:1.9417 accuracy:0.7025 f1 score:0.6976
epoch:22	train_loss:0.0179	val_loss:1.8993 accuracy:0.6997 f1 score:0.6997
epoch:23	train_loss:0.0157	val_loss:1.9886 accuracy:0.6972 f1 score:0.6931
epoch:24	train_loss:0.0206	val_loss:2.0194 accuracy:0.7018 f1 score:0.6993
epoch:25	train_loss:0.0161	val_loss:1.9888 accuracy:0.7026 f1 score:0.6974
epoch:26	train_loss:0.0169	val_loss:2.0345 accuracy:0.6964 f1 score:0.6913
epoch:27	train_loss:0.0131	val_loss:2.0456 accuracy:0.6985 f1 score:0.6973
epoch:28	train_loss:0.0168	val_loss:2.0441 accuracy:0.7026 f1 score:0.6998
epoch:29	train_loss:0.0178	val_loss:2.0312 accuracy:0.6998 f1 score:0.6985
epoch:30	train_loss:0.0151	val_loss:2.1324 accuracy:0.6922 f1 score:0.6886
epoch:31	train_loss:0.0126	val_loss:2.0985 accuracy:0.6980 f1 score:0.6946
epoch:32	train_loss:0.0168	val_loss:2.1179 accuracy:0.6992 f1 score:0.6961
epoch:33	train_loss:0.0130	val_loss:2.0805 accuracy:0.7008 f1 score:0.7001
epoch:34	train_loss:0.0110	val_loss:2.1435 accuracy:0.6978 f1 score:0.6955
epoch:35	train_loss:0.0129	val_loss:2.0482 accuracy:0.7019 f1 score:0.7003
epoch:36	train_loss:0.0132	val_loss:2.1161 accuracy:0.6971 f1 score:0.6956
epoch:37	train_loss:0.0133	val_loss:2.1516 accuracy:0.7083 f1 score:0.7066
epoch:38	train_loss:0.0086	val_loss:2.1731 accuracy:0.7034 f1 score:0.7010
epoch:39	train_loss:0.0144	val_loss:2.1303 accuracy:0.7015 f1 score:0.6989
epoch:40	train_loss:0.0109	val_loss:2.1058 accuracy:0.7059 f1 score:0.7057
epoch:41	train_loss:0.0116	val_loss:2.1947 accuracy:0.6999 f1 score:0.6987
epoch:42	train_loss:0.0106	val_loss:2.2282 accuracy:0.7009 f1 score:0.6984
epoch:43	train_loss:0.0083	val_loss:2.1619 accuracy:0.7085 f1 score:0.7053
epoch:44	train_loss:0.0097	val_loss:2.1526 accuracy:0.7056 f1 score:0.7029
epoch:45	train_loss:0.0093	val_loss:2.2532 accuracy:0.6956 f1 score:0.6954
epoch:46	train_loss:0.0064	val_loss:2.2933 accuracy:0.6994 f1 score:0.6969
epoch:47	train_loss:0.0090	val_loss:2.2519 accuracy:0.6984 f1 score:0.6965
epoch:48	train_loss:0.0096	val_loss:2.2018 accuracy:0.7056 f1 score:0.7035
epoch:49	train_loss:0.0076	val_loss:2.2177 accuracy:0.7049 f1 score:0.7006
epoch:50	train_loss:0.0060	val_loss:2.2720 accuracy:0.7006 f1 score:0.6984
epoch:51	train_loss:0.0084	val_loss:2.3110 accuracy:0.6958 f1 score:0.6944
epoch:52	train_loss:0.0067	val_loss:2.2949 accuracy:0.7064 f1 score:0.7050
epoch:53	train_loss:0.0075	val_loss:2.3279 accuracy:0.7008 f1 score:0.6976
epoch:54	train_loss:0.0098	val_loss:2.2678 accuracy:0.7024 f1 score:0.7007
epoch:55	train_loss:0.0059	val_loss:2.3034 accuracy:0.7019 f1 score:0.7001
epoch:56	train_loss:0.0049	val_loss:2.3247 accuracy:0.7047 f1 score:0.7027
epoch:57	train_loss:0.0061	val_loss:2.4200 accuracy:0.6973 f1 score:0.6945
epoch:58	train_loss:0.0051	val_loss:2.3484 accuracy:0.7022 f1 score:0.7004
epoch:59	train_loss:0.0072	val_loss:2.2895 accuracy:0.7060 f1 score:0.7041
epoch:60	train_loss:0.0065	val_loss:2.3879 accuracy:0.6978 f1 score:0.6962
epoch:61	train_loss:0.0081	val_loss:2.2860 accuracy:0.6983 f1 score:0.6976
epoch:62	train_loss:0.0058	val_loss:2.2954 accuracy:0.7021 f1 score:0.6991
epoch:63	train_loss:0.0045	val_loss:2.4186 accuracy:0.6983 f1 score:0.6988
epoch:64	train_loss:0.0062	val_loss:2.3663 accuracy:0.7033 f1 score:0.7012
epoch:65	train_loss:0.0041	val_loss:2.3765 accuracy:0.7069 f1 score:0.7057
epoch:66	train_loss:0.0056	val_loss:2.3864 accuracy:0.7087 f1 score:0.7055
epoch:67	train_loss:0.0046	val_loss:2.3648 accuracy:0.7039 f1 score:0.7002
epoch:68	train_loss:0.0022	val_loss:2.4472 accuracy:0.7056 f1 score:0.7028
epoch:69	train_loss:0.0046	val_loss:2.4121 accuracy:0.6984 f1 score:0.6955
epoch:70	train_loss:0.0061	val_loss:2.3685 accuracy:0.7079 f1 score:0.7045
epoch:71	train_loss:0.0029	val_loss:2.4495 accuracy:0.7047 f1 score:0.7012
epoch:72	train_loss:0.0042	val_loss:2.4309 accuracy:0.7084 f1 score:0.7057
epoch:73	train_loss:0.0043	val_loss:2.3564 accuracy:0.7033 f1 score:0.7008
epoch:74	train_loss:0.0036	val_loss:2.4088 accuracy:0.7017 f1 score:0.6973
epoch:75	train_loss:0.0037	val_loss:2.3887 accuracy:0.7079 f1 score:0.7054
epoch:76	train_loss:0.0019	val_loss:2.4542 accuracy:0.7032 f1 score:0.7012
epoch:77	train_loss:0.0046	val_loss:2.4275 accuracy:0.7031 f1 score:0.7010
epoch:78	train_loss:0.0033	val_loss:2.5121 accuracy:0.7066 f1 score:0.7022
epoch:79	train_loss:0.0058	val_loss:2.4730 accuracy:0.7049 f1 score:0.7027
epoch:80	train_loss:0.0038	val_loss:2.3830 accuracy:0.7028 f1 score:0.7014
epoch:81	train_loss:0.0043	val_loss:2.4324 accuracy:0.7082 f1 score:0.7047
epoch:82	train_loss:0.0034	val_loss:2.4428 accuracy:0.7060 f1 score:0.7027
epoch:83	train_loss:0.0031	val_loss:2.4567 accuracy:0.7051 f1 score:0.7024
epoch:84	train_loss:0.0021	val_loss:2.5155 accuracy:0.7009 f1 score:0.6999
epoch:85	train_loss:0.0027	val_loss:2.4864 accuracy:0.7084 f1 score:0.7062
epoch:86	train_loss:0.0022	val_loss:2.5285 accuracy:0.7085 f1 score:0.7057
epoch:87	train_loss:0.0028	val_loss:2.5911 accuracy:0.7056 f1 score:0.7033
epoch:88	train_loss:0.0020	val_loss:2.5355 accuracy:0.7097 f1 score:0.7074
epoch:89	train_loss:0.0014	val_loss:2.6017 accuracy:0.7086 f1 score:0.7052
epoch:90	train_loss:0.0029	val_loss:2.6162 accuracy:0.7037 f1 score:0.7010
epoch:91	train_loss:0.0028	val_loss:2.5770 accuracy:0.7038 f1 score:0.7017
epoch:92	train_loss:0.0006	val_loss:2.5972 accuracy:0.7103 f1 score:0.7072
epoch:93	train_loss:0.0015	val_loss:2.6479 accuracy:0.7065 f1 score:0.7036
epoch:94	train_loss:0.0003	val_loss:2.7274 accuracy:0.7076 f1 score:0.7038
epoch:95	train_loss:0.0017	val_loss:2.6299 accuracy:0.7028 f1 score:0.6998
epoch:96	train_loss:0.0014	val_loss:2.5901 accuracy:0.7059 f1 score:0.7037
epoch:97	train_loss:0.0017	val_loss:2.7096 accuracy:0.7074 f1 score:0.7023
epoch:98	train_loss:0.0001	val_loss:2.7011 accuracy:0.7067 f1 score:0.7040
epoch:99	train_loss:0.0013	val_loss:2.6549 accuracy:0.7046 f1 score:0.7016
epoch:100	train_loss:0.0012	val_loss:2.6734 accuracy:0.7102 f1 score:0.7067
epoch:101	train_loss:0.0011	val_loss:2.6908 accuracy:0.7083 f1 score:0.7059
epoch:102	train_loss:0.0008	val_loss:2.7658 accuracy:0.7073 f1 score:0.7036
epoch:103	train_loss:0.0011	val_loss:2.7271 accuracy:0.7098 f1 score:0.7073
epoch:104	train_loss:0.0014	val_loss:2.7118 accuracy:0.7076 f1 score:0.7040
epoch:105	train_loss:0.0001	val_loss:2.7580 accuracy:0.7109 f1 score:0.7076
epoch:106	train_loss:0.0013	val_loss:2.8041 accuracy:0.7068 f1 score:0.7030
epoch:107	train_loss:0.0007	val_loss:2.8041 accuracy:0.7054 f1 score:0.7023
epoch:108	train_loss:0.0000	val_loss:2.8301 accuracy:0.7087 f1 score:0.7051
epoch:109	train_loss:0.0000	val_loss:2.8507 accuracy:0.7090 f1 score:0.7054
epoch:110	train_loss:0.0000	val_loss:2.8895 accuracy:0.7106 f1 score:0.7070
epoch:111	train_loss:0.0000	val_loss:2.9307 accuracy:0.7120 f1 score:0.7084
epoch:112	train_loss:0.0000	val_loss:2.9669 accuracy:0.7129 f1 score:0.7092
epoch:113	train_loss:0.0000	val_loss:2.9953 accuracy:0.7140 f1 score:0.7101
epoch:114	train_loss:0.0000	val_loss:3.0167 accuracy:0.7151 f1 score:0.7113
epoch:115	train_loss:0.0000	val_loss:3.0349 accuracy:0.7160 f1 score:0.7122
epoch:116	train_loss:0.0000	val_loss:3.0480 accuracy:0.7164 f1 score:0.7126
epoch:117	train_loss:0.0000	val_loss:3.0592 accuracy:0.7168 f1 score:0.7129
epoch:118	train_loss:0.0000	val_loss:3.0673 accuracy:0.7169 f1 score:0.7130
epoch:119	train_loss:0.0000	val_loss:3.0747 accuracy:0.7171 f1 score:0.7132
epoch:120	train_loss:0.0000	val_loss:3.0820 accuracy:0.7173 f1 score:0.7133
epoch:121	train_loss:0.0000	val_loss:3.0887 accuracy:0.7174 f1 score:0.7135
epoch:122	train_loss:0.0000	val_loss:3.0926 accuracy:0.7173 f1 score:0.7133
epoch:123	train_loss:0.0000	val_loss:3.0983 accuracy:0.7172 f1 score:0.7133
epoch:124	train_loss:0.0000	val_loss:3.1023 accuracy:0.7172 f1 score:0.7132
epoch:125	train_loss:0.0000	val_loss:3.1068 accuracy:0.7173 f1 score:0.7133
epoch:126	train_loss:0.0000	val_loss:3.1096 accuracy:0.7174 f1 score:0.7134
epoch:127	train_loss:0.0000	val_loss:3.1134 accuracy:0.7176 f1 score:0.7136
epoch:128	train_loss:0.0000	val_loss:3.1151 accuracy:0.7177 f1 score:0.7137
epoch:129	train_loss:0.0000	val_loss:3.1181 accuracy:0.7177 f1 score:0.7137
epoch:130	train_loss:0.0000	val_loss:3.1199 accuracy:0.7178 f1 score:0.7137
epoch:131	train_loss:0.0000	val_loss:3.1227 accuracy:0.7178 f1 score:0.7138
epoch:132	train_loss:0.0000	val_loss:3.1244 accuracy:0.7179 f1 score:0.7139
epoch:133	train_loss:0.0000	val_loss:3.1263 accuracy:0.7180 f1 score:0.7140
epoch:134	train_loss:0.0000	val_loss:3.1291 accuracy:0.7182 f1 score:0.7142
epoch:135	train_loss:0.0000	val_loss:3.1295 accuracy:0.7182 f1 score:0.7142
epoch:136	train_loss:0.0000	val_loss:3.1310 accuracy:0.7182 f1 score:0.7143
epoch:137	train_loss:0.0000	val_loss:3.1326 accuracy:0.7182 f1 score:0.7142
epoch:138	train_loss:0.0000	val_loss:3.1327 accuracy:0.7182 f1 score:0.7142
epoch:139	train_loss:0.0000	val_loss:3.1340 accuracy:0.7181 f1 score:0.7141
epoch:140	train_loss:0.0000	val_loss:3.1348 accuracy:0.7181 f1 score:0.7141
epoch:141	train_loss:0.0000	val_loss:3.1355 accuracy:0.7181 f1 score:0.7141
epoch:142	train_loss:0.0000	val_loss:3.1359 accuracy:0.7182 f1 score:0.7141
epoch:143	train_loss:0.0000	val_loss:3.1369 accuracy:0.7182 f1 score:0.7141
epoch:144	train_loss:0.0000	val_loss:3.1365 accuracy:0.7182 f1 score:0.7141
epoch:145	train_loss:0.0000	val_loss:3.1376 accuracy:0.7182 f1 score:0.7141
epoch:146	train_loss:0.0000	val_loss:3.1386 accuracy:0.7182 f1 score:0.7141
epoch:147	train_loss:0.0000	val_loss:3.1384 accuracy:0.7182 f1 score:0.7142
epoch:148	train_loss:0.0000	val_loss:3.1380 accuracy:0.7182 f1 score:0.7142
epoch:149	train_loss:0.0000	val_loss:3.1380 accuracy:0.7182 f1 score:0.7142
