# Supplementary material for: Fine-grained crop pest classification based on multi-scale feature fusion and mixed attention mechanisms
Source: Front Plant Sci. 2025 Apr 3;16:1500571. doi: 10.3389/fpls.2025.1500571 (PMC12003288; doi:10.3389/fpls.2025.1500571)
Supplement: Supplementary file 1 [file DataSheet1.zip › IP102-DeiTV2-L.txt]

epoch:0	train_loss:1.4646	val_loss:1.0790 accuracy:0.6996 f1 score:0.6898
epoch:1	train_loss:0.5316	val_loss:1.0451 accuracy:0.7245 f1 score:0.7214
epoch:2	train_loss:0.1844	val_loss:1.1435 accuracy:0.7257 f1 score:0.7235
epoch:3	train_loss:0.0949	val_loss:1.2234 accuracy:0.7242 f1 score:0.7252
epoch:4	train_loss:0.0579	val_loss:1.2928 accuracy:0.7246 f1 score:0.7233
epoch:5	train_loss:0.0407	val_loss:1.4266 accuracy:0.7210 f1 score:0.7156
epoch:6	train_loss:0.0346	val_loss:1.4520 accuracy:0.7244 f1 score:0.7234
epoch:7	train_loss:0.0299	val_loss:1.4778 accuracy:0.7241 f1 score:0.7239
epoch:8	train_loss:0.0284	val_loss:1.5314 accuracy:0.7241 f1 score:0.7224
epoch:9	train_loss:0.0287	val_loss:1.6336 accuracy:0.7116 f1 score:0.7111
epoch:10	train_loss:0.0244	val_loss:1.6082 accuracy:0.7239 f1 score:0.7188
epoch:11	train_loss:0.0228	val_loss:1.6005 accuracy:0.7214 f1 score:0.7208
epoch:12	train_loss:0.0210	val_loss:1.6294 accuracy:0.7242 f1 score:0.7228
epoch:13	train_loss:0.0206	val_loss:1.6574 accuracy:0.7210 f1 score:0.7180
epoch:14	train_loss:0.0194	val_loss:1.6894 accuracy:0.7227 f1 score:0.7203
epoch:15	train_loss:0.0229	val_loss:1.6748 accuracy:0.7179 f1 score:0.7165
epoch:16	train_loss:0.0205	val_loss:1.7367 accuracy:0.7110 f1 score:0.7141
epoch:17	train_loss:0.0163	val_loss:1.7743 accuracy:0.7142 f1 score:0.7147
epoch:18	train_loss:0.0173	val_loss:1.7104 accuracy:0.7199 f1 score:0.7195
epoch:19	train_loss:0.0197	val_loss:1.7285 accuracy:0.7167 f1 score:0.7146
epoch:20	train_loss:0.0194	val_loss:1.6924 accuracy:0.7187 f1 score:0.7153
epoch:21	train_loss:0.0155	val_loss:1.7880 accuracy:0.7192 f1 score:0.7158
epoch:22	train_loss:0.0152	val_loss:1.8068 accuracy:0.7187 f1 score:0.7169
epoch:23	train_loss:0.0134	val_loss:1.8288 accuracy:0.7180 f1 score:0.7152
epoch:24	train_loss:0.0166	val_loss:1.7960 accuracy:0.7223 f1 score:0.7174
epoch:25	train_loss:0.0145	val_loss:1.8035 accuracy:0.7193 f1 score:0.7170
epoch:26	train_loss:0.0129	val_loss:1.8837 accuracy:0.7241 f1 score:0.7216
epoch:27	train_loss:0.0150	val_loss:1.7576 accuracy:0.7171 f1 score:0.7143
epoch:28	train_loss:0.0137	val_loss:1.9062 accuracy:0.7144 f1 score:0.7112
epoch:29	train_loss:0.0129	val_loss:1.9480 accuracy:0.7144 f1 score:0.7118
epoch:30	train_loss:0.0100	val_loss:1.9384 accuracy:0.7176 f1 score:0.7158
epoch:31	train_loss:0.0102	val_loss:1.9919 accuracy:0.7148 f1 score:0.7142
epoch:32	train_loss:0.0104	val_loss:1.8833 accuracy:0.7175 f1 score:0.7148
epoch:33	train_loss:0.0094	val_loss:1.9658 accuracy:0.7186 f1 score:0.7157
epoch:34	train_loss:0.0110	val_loss:1.9896 accuracy:0.7177 f1 score:0.7139
epoch:35	train_loss:0.0088	val_loss:2.0483 accuracy:0.7183 f1 score:0.7161
epoch:36	train_loss:0.0094	val_loss:2.0076 accuracy:0.7163 f1 score:0.7134
epoch:37	train_loss:0.0119	val_loss:1.9013 accuracy:0.7223 f1 score:0.7182
epoch:38	train_loss:0.0065	val_loss:1.9966 accuracy:0.7190 f1 score:0.7172
epoch:39	train_loss:0.0109	val_loss:2.0141 accuracy:0.7209 f1 score:0.7179
epoch:40	train_loss:0.0100	val_loss:1.9102 accuracy:0.7183 f1 score:0.7145
epoch:41	train_loss:0.0108	val_loss:1.9072 accuracy:0.7171 f1 score:0.7159
epoch:42	train_loss:0.0053	val_loss:2.0325 accuracy:0.7182 f1 score:0.7174
epoch:43	train_loss:0.0075	val_loss:2.0619 accuracy:0.7170 f1 score:0.7156
epoch:44	train_loss:0.0064	val_loss:2.1390 accuracy:0.7148 f1 score:0.7141
epoch:45	train_loss:0.0101	val_loss:1.9861 accuracy:0.7168 f1 score:0.7144
epoch:46	train_loss:0.0070	val_loss:2.0308 accuracy:0.7160 f1 score:0.7134
epoch:47	train_loss:0.0075	val_loss:1.9661 accuracy:0.7165 f1 score:0.7128
epoch:48	train_loss:0.0068	val_loss:2.1274 accuracy:0.7240 f1 score:0.7214
epoch:49	train_loss:0.0074	val_loss:2.0744 accuracy:0.7134 f1 score:0.7135
epoch:50	train_loss:0.0091	val_loss:1.9955 accuracy:0.7172 f1 score:0.7164
epoch:51	train_loss:0.0049	val_loss:2.0044 accuracy:0.7167 f1 score:0.7150
epoch:52	train_loss:0.0053	val_loss:2.2248 accuracy:0.7204 f1 score:0.7178
epoch:53	train_loss:0.0065	val_loss:2.1859 accuracy:0.7217 f1 score:0.7188
epoch:54	train_loss:0.0069	val_loss:2.1336 accuracy:0.7175 f1 score:0.7147
epoch:55	train_loss:0.0054	val_loss:2.1690 accuracy:0.7165 f1 score:0.7142
epoch:56	train_loss:0.0048	val_loss:2.1896 accuracy:0.7219 f1 score:0.7176
epoch:57	train_loss:0.0062	val_loss:2.1235 accuracy:0.7141 f1 score:0.7134
epoch:58	train_loss:0.0055	val_loss:2.1868 accuracy:0.7155 f1 score:0.7137
epoch:59	train_loss:0.0047	val_loss:2.2176 accuracy:0.7188 f1 score:0.7151
epoch:60	train_loss:0.0058	val_loss:2.1695 accuracy:0.7196 f1 score:0.7156
epoch:61	train_loss:0.0039	val_loss:2.2429 accuracy:0.7152 f1 score:0.7136
epoch:62	train_loss:0.0043	val_loss:2.1535 accuracy:0.7196 f1 score:0.7146
epoch:63	train_loss:0.0042	val_loss:2.2205 accuracy:0.7167 f1 score:0.7137
epoch:64	train_loss:0.0052	val_loss:2.2787 accuracy:0.7206 f1 score:0.7178
epoch:65	train_loss:0.0040	val_loss:2.3199 accuracy:0.7181 f1 score:0.7153
epoch:66	train_loss:0.0059	val_loss:2.1591 accuracy:0.7172 f1 score:0.7153
epoch:67	train_loss:0.0052	val_loss:2.1966 accuracy:0.7199 f1 score:0.7177
epoch:68	train_loss:0.0027	val_loss:2.2364 accuracy:0.7184 f1 score:0.7166
epoch:69	train_loss:0.0041	val_loss:2.2860 accuracy:0.7202 f1 score:0.7183
epoch:70	train_loss:0.0026	val_loss:2.2614 accuracy:0.7130 f1 score:0.7108
epoch:71	train_loss:0.0043	val_loss:2.2513 accuracy:0.7167 f1 score:0.7147
epoch:72	train_loss:0.0069	val_loss:2.2605 accuracy:0.7210 f1 score:0.7177
epoch:73	train_loss:0.0031	val_loss:2.3359 accuracy:0.7174 f1 score:0.7147
epoch:74	train_loss:0.0033	val_loss:2.3601 accuracy:0.7201 f1 score:0.7167
epoch:75	train_loss:0.0015	val_loss:2.4120 accuracy:0.7190 f1 score:0.7160
epoch:76	train_loss:0.0032	val_loss:2.3816 accuracy:0.7211 f1 score:0.7170
epoch:77	train_loss:0.0026	val_loss:2.3763 accuracy:0.7182 f1 score:0.7145
epoch:78	train_loss:0.0012	val_loss:2.4470 accuracy:0.7203 f1 score:0.7179
epoch:79	train_loss:0.0003	val_loss:2.5264 accuracy:0.7232 f1 score:0.7194
epoch:80	train_loss:0.0045	val_loss:2.3934 accuracy:0.7204 f1 score:0.7177
epoch:81	train_loss:0.0021	val_loss:2.4615 accuracy:0.7219 f1 score:0.7185
epoch:82	train_loss:0.0018	val_loss:2.4374 accuracy:0.7189 f1 score:0.7158
epoch:83	train_loss:0.0020	val_loss:2.5298 accuracy:0.7203 f1 score:0.7165
epoch:84	train_loss:0.0017	val_loss:2.4668 accuracy:0.7201 f1 score:0.7178
epoch:85	train_loss:0.0019	val_loss:2.4677 accuracy:0.7229 f1 score:0.7199
epoch:86	train_loss:0.0018	val_loss:2.4649 accuracy:0.7177 f1 score:0.7151
epoch:87	train_loss:0.0004	val_loss:2.5604 accuracy:0.7201 f1 score:0.7171
epoch:88	train_loss:0.0016	val_loss:2.6210 accuracy:0.7165 f1 score:0.7131
epoch:89	train_loss:0.0036	val_loss:2.4736 accuracy:0.7191 f1 score:0.7169
epoch:90	train_loss:0.0016	val_loss:2.5427 accuracy:0.7234 f1 score:0.7196
epoch:91	train_loss:0.0009	val_loss:2.6085 accuracy:0.7159 f1 score:0.7100
epoch:92	train_loss:0.0014	val_loss:2.5999 accuracy:0.7196 f1 score:0.7174
epoch:93	train_loss:0.0012	val_loss:2.5346 accuracy:0.7189 f1 score:0.7151
epoch:94	train_loss:0.0008	val_loss:2.6381 accuracy:0.7168 f1 score:0.7138
epoch:95	train_loss:0.0009	val_loss:2.6319 accuracy:0.7163 f1 score:0.7137
epoch:96	train_loss:0.0012	val_loss:2.6615 accuracy:0.7192 f1 score:0.7157
epoch:97	train_loss:0.0011	val_loss:2.6479 accuracy:0.7170 f1 score:0.7141
epoch:98	train_loss:0.0011	val_loss:2.7021 accuracy:0.7198 f1 score:0.7169
epoch:99	train_loss:0.0002	val_loss:2.7493 accuracy:0.7206 f1 score:0.7176
epoch:100	train_loss:0.0000	val_loss:2.7798 accuracy:0.7206 f1 score:0.7174
epoch:101	train_loss:0.0019	val_loss:2.6309 accuracy:0.7155 f1 score:0.7135
epoch:102	train_loss:0.0005	val_loss:2.6965 accuracy:0.7186 f1 score:0.7153
epoch:103	train_loss:0.0002	val_loss:2.6961 accuracy:0.7205 f1 score:0.7175
epoch:104	train_loss:0.0001	val_loss:2.7631 accuracy:0.7225 f1 score:0.7193
epoch:105	train_loss:0.0001	val_loss:2.8123 accuracy:0.7229 f1 score:0.7198
epoch:106	train_loss:0.0001	val_loss:2.8515 accuracy:0.7232 f1 score:0.7200
epoch:107	train_loss:0.0002	val_loss:2.8809 accuracy:0.7235 f1 score:0.7201
epoch:108	train_loss:0.0002	val_loss:2.9033 accuracy:0.7235 f1 score:0.7202
epoch:109	train_loss:0.0002	val_loss:2.9211 accuracy:0.7243 f1 score:0.7209
epoch:110	train_loss:0.0002	val_loss:2.9356 accuracy:0.7244 f1 score:0.7211
epoch:111	train_loss:0.0002	val_loss:2.9467 accuracy:0.7247 f1 score:0.7213
epoch:112	train_loss:0.0002	val_loss:2.9568 accuracy:0.7250 f1 score:0.7217
epoch:113	train_loss:0.0002	val_loss:2.9646 accuracy:0.7248 f1 score:0.7215
epoch:114	train_loss:0.0002	val_loss:2.9715 accuracy:0.7251 f1 score:0.7218
epoch:115	train_loss:0.0002	val_loss:2.9776 accuracy:0.7254 f1 score:0.7221
epoch:116	train_loss:0.0002	val_loss:2.9838 accuracy:0.7254 f1 score:0.7221
epoch:117	train_loss:0.0002	val_loss:2.9879 accuracy:0.7255 f1 score:0.7221
epoch:118	train_loss:0.0002	val_loss:2.9931 accuracy:0.7257 f1 score:0.7223
epoch:119	train_loss:0.0002	val_loss:2.9969 accuracy:0.7258 f1 score:0.7225
epoch:120	train_loss:0.0002	val_loss:3.0005 accuracy:0.7258 f1 score:0.7225
epoch:121	train_loss:0.0002	val_loss:3.0040 accuracy:0.7259 f1 score:0.7226
epoch:122	train_loss:0.0002	val_loss:3.0076 accuracy:0.7259 f1 score:0.7226
epoch:123	train_loss:0.0002	val_loss:2.9986 accuracy:0.7262 f1 score:0.7231
epoch:124	train_loss:0.0001	val_loss:3.0003 accuracy:0.7264 f1 score:0.7232
epoch:125	train_loss:0.0001	val_loss:3.0027 accuracy:0.7264 f1 score:0.7232
epoch:126	train_loss:0.0001	val_loss:3.0057 accuracy:0.7263 f1 score:0.7231
epoch:127	train_loss:0.0001	val_loss:3.0087 accuracy:0.7262 f1 score:0.7230
epoch:128	train_loss:0.0001	val_loss:3.0124 accuracy:0.7261 f1 score:0.7228
epoch:129	train_loss:0.0001	val_loss:3.0151 accuracy:0.7263 f1 score:0.7230
epoch:130	train_loss:0.0001	val_loss:3.0175 accuracy:0.7263 f1 score:0.7230
epoch:131	train_loss:0.0001	val_loss:3.0192 accuracy:0.7263 f1 score:0.7229
epoch:132	train_loss:0.0001	val_loss:3.0218 accuracy:0.7263 f1 score:0.7230
epoch:133	train_loss:0.0001	val_loss:3.0235 accuracy:0.7264 f1 score:0.7230
epoch:134	train_loss:0.0001	val_loss:3.0251 accuracy:0.7264 f1 score:0.7230
epoch:135	train_loss:0.0001	val_loss:3.0257 accuracy:0.7263 f1 score:0.7230
epoch:136	train_loss:0.0001	val_loss:3.0273 accuracy:0.7263 f1 score:0.7229
epoch:137	train_loss:0.0001	val_loss:3.0283 accuracy:0.7263 f1 score:0.7230
epoch:138	train_loss:0.0001	val_loss:3.0288 accuracy:0.7263 f1 score:0.7229
epoch:139	train_loss:0.0001	val_loss:3.0300 accuracy:0.7264 f1 score:0.7230
epoch:140	train_loss:0.0001	val_loss:3.0314 accuracy:0.7264 f1 score:0.7230
epoch:141	train_loss:0.0001	val_loss:3.0329 accuracy:0.7264 f1 score:0.7231
epoch:142	train_loss:0.0001	val_loss:3.0317 accuracy:0.7264 f1 score:0.7231
epoch:143	train_loss:0.0001	val_loss:3.0347 accuracy:0.7263 f1 score:0.7229
epoch:144	train_loss:0.0001	val_loss:3.0349 accuracy:0.7263 f1 score:0.7230
epoch:145	train_loss:0.0001	val_loss:3.0353 accuracy:0.7265 f1 score:0.7231
epoch:146	train_loss:0.0001	val_loss:3.0353 accuracy:0.7265 f1 score:0.7232
epoch:147	train_loss:0.0001	val_loss:3.0354 accuracy:0.7264 f1 score:0.7231
epoch:148	train_loss:0.0001	val_loss:3.0354 accuracy:0.7263 f1 score:0.7230
epoch:149	train_loss:0.0001	val_loss:3.0359 accuracy:0.7263 f1 score:0.7230
