# Supplementary material for: Fine-grained crop pest classification based on multi-scale feature fusion and mixed attention mechanisms
Source: Front Plant Sci. 2025 Apr 3;16:1500571. doi: 10.3389/fpls.2025.1500571 (PMC12003288; doi:10.3389/fpls.2025.1500571)
Supplement: Supplementary file 1 [file DataSheet1.zip › IP102-ours.txt]

epoch:0	train_loss:1.3906	val_loss:0.9836 accuracy:0.7098 f1 score:0.7021
epoch:1	train_loss:0.6924	val_loss:0.9008 accuracy:0.7432 f1 score:0.7392
epoch:2	train_loss:0.4226	val_loss:0.9615 accuracy:0.7429 f1 score:0.7432
epoch:3	train_loss:0.2506	val_loss:1.0319 accuracy:0.7480 f1 score:0.7469
epoch:4	train_loss:0.1613	val_loss:1.1403 accuracy:0.7487 f1 score:0.7491
epoch:5	train_loss:0.1177	val_loss:1.2480 accuracy:0.7459 f1 score:0.7451
epoch:6	train_loss:0.0925	val_loss:1.3199 accuracy:0.7479 f1 score:0.7450
epoch:7	train_loss:0.0753	val_loss:1.3770 accuracy:0.7460 f1 score:0.7443
epoch:8	train_loss:0.0712	val_loss:1.4531 accuracy:0.7455 f1 score:0.7434
epoch:9	train_loss:0.0544	val_loss:1.4882 accuracy:0.7452 f1 score:0.7428
epoch:10	train_loss:0.0562	val_loss:1.4696 accuracy:0.7458 f1 score:0.7455
epoch:11	train_loss:0.0523	val_loss:1.5638 accuracy:0.7455 f1 score:0.7416
epoch:12	train_loss:0.0434	val_loss:1.6259 accuracy:0.7412 f1 score:0.7406
epoch:13	train_loss:0.0422	val_loss:1.6338 accuracy:0.7489 f1 score:0.7471
epoch:14	train_loss:0.0365	val_loss:1.7099 accuracy:0.7459 f1 score:0.7406
epoch:15	train_loss:0.0381	val_loss:1.7084 accuracy:0.7454 f1 score:0.7438
epoch:16	train_loss:0.0393	val_loss:1.6938 accuracy:0.7412 f1 score:0.7397
epoch:17	train_loss:0.0335	val_loss:1.7019 accuracy:0.7457 f1 score:0.7436
epoch:18	train_loss:0.0323	val_loss:1.7663 accuracy:0.7445 f1 score:0.7412
epoch:19	train_loss:0.0301	val_loss:1.7507 accuracy:0.7449 f1 score:0.7432
epoch:20	train_loss:0.0293	val_loss:1.7984 accuracy:0.7455 f1 score:0.7440
epoch:21	train_loss:0.0305	val_loss:1.7645 accuracy:0.7415 f1 score:0.7401
epoch:22	train_loss:0.0297	val_loss:1.8035 accuracy:0.7463 f1 score:0.7433
epoch:23	train_loss:0.0262	val_loss:1.7669 accuracy:0.7452 f1 score:0.7430
epoch:24	train_loss:0.0225	val_loss:1.8332 accuracy:0.7457 f1 score:0.7438
epoch:25	train_loss:0.0271	val_loss:1.8413 accuracy:0.7420 f1 score:0.7420
epoch:26	train_loss:0.0259	val_loss:1.8337 accuracy:0.7457 f1 score:0.7436
epoch:27	train_loss:0.0242	val_loss:1.8462 accuracy:0.7399 f1 score:0.7379
epoch:28	train_loss:0.0165	val_loss:1.9255 accuracy:0.7453 f1 score:0.7435
epoch:29	train_loss:0.0235	val_loss:1.8839 accuracy:0.7393 f1 score:0.7386
epoch:30	train_loss:0.0234	val_loss:1.8999 accuracy:0.7473 f1 score:0.7443
epoch:31	train_loss:0.0194	val_loss:1.9715 accuracy:0.7430 f1 score:0.7399
epoch:32	train_loss:0.0201	val_loss:1.8567 accuracy:0.7503 f1 score:0.7465
epoch:33	train_loss:0.0189	val_loss:1.8892 accuracy:0.7457 f1 score:0.7438
epoch:34	train_loss:0.0167	val_loss:1.9541 accuracy:0.7488 f1 score:0.7455
epoch:35	train_loss:0.0185	val_loss:1.9477 accuracy:0.7450 f1 score:0.7418
epoch:36	train_loss:0.0154	val_loss:1.9866 accuracy:0.7439 f1 score:0.7437
epoch:37	train_loss:0.0172	val_loss:1.8576 accuracy:0.7479 f1 score:0.7463
epoch:38	train_loss:0.0151	val_loss:1.9183 accuracy:0.7482 f1 score:0.7467
epoch:39	train_loss:0.0161	val_loss:2.0038 accuracy:0.7371 f1 score:0.7352
epoch:40	train_loss:0.0185	val_loss:1.8338 accuracy:0.7464 f1 score:0.7461
epoch:41	train_loss:0.0171	val_loss:1.9608 accuracy:0.7487 f1 score:0.7466
epoch:42	train_loss:0.0133	val_loss:1.9478 accuracy:0.7486 f1 score:0.7460
epoch:43	train_loss:0.0153	val_loss:1.9772 accuracy:0.7442 f1 score:0.7414
epoch:44	train_loss:0.0140	val_loss:1.9213 accuracy:0.7501 f1 score:0.7470
epoch:45	train_loss:0.0120	val_loss:2.0159 accuracy:0.7502 f1 score:0.7467
epoch:46	train_loss:0.0132	val_loss:1.8847 accuracy:0.7413 f1 score:0.7386
epoch:47	train_loss:0.0143	val_loss:1.9104 accuracy:0.7507 f1 score:0.7479
epoch:48	train_loss:0.0112	val_loss:2.0626 accuracy:0.7440 f1 score:0.7411
epoch:49	train_loss:0.0114	val_loss:2.0752 accuracy:0.7457 f1 score:0.7426
epoch:50	train_loss:0.0126	val_loss:2.0289 accuracy:0.7434 f1 score:0.7428
epoch:51	train_loss:0.0119	val_loss:2.0305 accuracy:0.7457 f1 score:0.7423
epoch:52	train_loss:0.0105	val_loss:2.0831 accuracy:0.7462 f1 score:0.7443
epoch:53	train_loss:0.0133	val_loss:2.0044 accuracy:0.7489 f1 score:0.7453
epoch:54	train_loss:0.0104	val_loss:2.0341 accuracy:0.7465 f1 score:0.7441
epoch:55	train_loss:0.0091	val_loss:2.0671 accuracy:0.7470 f1 score:0.7447
epoch:56	train_loss:0.0105	val_loss:2.0177 accuracy:0.7452 f1 score:0.7432
epoch:57	train_loss:0.0101	val_loss:1.9973 accuracy:0.7451 f1 score:0.7426
epoch:58	train_loss:0.0082	val_loss:2.0793 accuracy:0.7487 f1 score:0.7473
epoch:59	train_loss:0.0109	val_loss:1.8795 accuracy:0.7451 f1 score:0.7435
epoch:60	train_loss:0.0091	val_loss:1.9635 accuracy:0.7461 f1 score:0.7432
epoch:61	train_loss:0.0094	val_loss:1.9754 accuracy:0.7507 f1 score:0.7493
epoch:62	train_loss:0.0086	val_loss:2.0704 accuracy:0.7465 f1 score:0.7431
epoch:63	train_loss:0.0084	val_loss:2.1120 accuracy:0.7455 f1 score:0.7428
epoch:64	train_loss:0.0074	val_loss:2.1860 accuracy:0.7469 f1 score:0.7446
epoch:65	train_loss:0.0092	val_loss:2.1187 accuracy:0.7517 f1 score:0.7491
epoch:66	train_loss:0.0087	val_loss:2.1644 accuracy:0.7413 f1 score:0.7400
epoch:67	train_loss:0.0067	val_loss:2.0978 accuracy:0.7448 f1 score:0.7436
epoch:68	train_loss:0.0076	val_loss:2.1115 accuracy:0.7478 f1 score:0.7460
epoch:69	train_loss:0.0064	val_loss:2.1155 accuracy:0.7527 f1 score:0.7502
epoch:70	train_loss:0.0064	val_loss:2.2069 accuracy:0.7488 f1 score:0.7455
epoch:71	train_loss:0.0075	val_loss:2.0775 accuracy:0.7507 f1 score:0.7474
epoch:72	train_loss:0.0076	val_loss:2.1729 accuracy:0.7457 f1 score:0.7439
epoch:73	train_loss:0.0039	val_loss:2.3149 accuracy:0.7491 f1 score:0.7474
epoch:74	train_loss:0.0069	val_loss:2.1543 accuracy:0.7451 f1 score:0.7438
epoch:75	train_loss:0.0052	val_loss:2.2057 accuracy:0.7502 f1 score:0.7463
epoch:76	train_loss:0.0070	val_loss:2.1458 accuracy:0.7472 f1 score:0.7447
epoch:77	train_loss:0.0065	val_loss:2.1569 accuracy:0.7479 f1 score:0.7463
epoch:78	train_loss:0.0052	val_loss:2.1604 accuracy:0.7439 f1 score:0.7414
epoch:79	train_loss:0.0050	val_loss:2.0969 accuracy:0.7426 f1 score:0.7419
epoch:80	train_loss:0.0041	val_loss:2.2978 accuracy:0.7508 f1 score:0.7481
epoch:81	train_loss:0.0063	val_loss:2.1941 accuracy:0.7502 f1 score:0.7494
epoch:82	train_loss:0.0045	val_loss:2.1909 accuracy:0.7491 f1 score:0.7471
epoch:83	train_loss:0.0049	val_loss:2.2134 accuracy:0.7493 f1 score:0.7461
epoch:84	train_loss:0.0068	val_loss:2.0893 accuracy:0.7508 f1 score:0.7472
epoch:85	train_loss:0.0031	val_loss:2.3116 accuracy:0.7487 f1 score:0.7478
epoch:86	train_loss:0.0041	val_loss:2.3307 accuracy:0.7486 f1 score:0.7469
epoch:87	train_loss:0.0034	val_loss:2.1911 accuracy:0.7486 f1 score:0.7471
epoch:88	train_loss:0.0050	val_loss:2.2156 accuracy:0.7488 f1 score:0.7461
epoch:89	train_loss:0.0026	val_loss:2.3541 accuracy:0.7472 f1 score:0.7448
epoch:90	train_loss:0.0046	val_loss:2.3263 accuracy:0.7486 f1 score:0.7450
epoch:91	train_loss:0.0041	val_loss:2.2492 accuracy:0.7504 f1 score:0.7472
epoch:92	train_loss:0.0019	val_loss:2.4262 accuracy:0.7493 f1 score:0.7463
epoch:93	train_loss:0.0040	val_loss:2.3282 accuracy:0.7486 f1 score:0.7451
epoch:94	train_loss:0.0027	val_loss:2.3687 accuracy:0.7507 f1 score:0.7482
epoch:95	train_loss:0.0016	val_loss:2.5279 accuracy:0.7531 f1 score:0.7482
epoch:96	train_loss:0.0018	val_loss:2.6003 accuracy:0.7478 f1 score:0.7458
epoch:97	train_loss:0.0041	val_loss:2.2711 accuracy:0.7441 f1 score:0.7424
epoch:98	train_loss:0.0039	val_loss:2.4253 accuracy:0.7477 f1 score:0.7446
epoch:99	train_loss:0.0023	val_loss:2.4166 accuracy:0.7500 f1 score:0.7483
epoch:100	train_loss:0.0019	val_loss:2.4481 accuracy:0.7439 f1 score:0.7432
epoch:101	train_loss:0.0035	val_loss:2.3673 accuracy:0.7522 f1 score:0.7490
epoch:102	train_loss:0.0021	val_loss:2.4108 accuracy:0.7511 f1 score:0.7487
epoch:103	train_loss:0.0027	val_loss:2.4111 accuracy:0.7513 f1 score:0.7482
epoch:104	train_loss:0.0010	val_loss:2.5479 accuracy:0.7519 f1 score:0.7489
epoch:105	train_loss:0.0027	val_loss:2.3904 accuracy:0.7479 f1 score:0.7457
epoch:106	train_loss:0.0016	val_loss:2.5129 accuracy:0.7519 f1 score:0.7480
epoch:107	train_loss:0.0011	val_loss:2.6256 accuracy:0.7518 f1 score:0.7478
epoch:108	train_loss:0.0026	val_loss:2.4834 accuracy:0.7507 f1 score:0.7462
epoch:109	train_loss:0.0010	val_loss:2.4899 accuracy:0.7488 f1 score:0.7474
epoch:110	train_loss:0.0009	val_loss:2.6099 accuracy:0.7499 f1 score:0.7484
epoch:111	train_loss:0.0012	val_loss:2.5827 accuracy:0.7480 f1 score:0.7466
epoch:112	train_loss:0.0017	val_loss:2.5664 accuracy:0.7496 f1 score:0.7461
epoch:113	train_loss:0.0018	val_loss:2.4888 accuracy:0.7488 f1 score:0.7469
epoch:114	train_loss:0.0005	val_loss:2.5863 accuracy:0.7489 f1 score:0.7455
epoch:115	train_loss:0.0013	val_loss:2.5885 accuracy:0.7522 f1 score:0.7487
epoch:116	train_loss:0.0017	val_loss:2.4627 accuracy:0.7518 f1 score:0.7485
epoch:117	train_loss:0.0011	val_loss:2.4610 accuracy:0.7556 f1 score:0.7528
epoch:118	train_loss:0.0009	val_loss:2.5340 accuracy:0.7548 f1 score:0.7502
epoch:119	train_loss:0.0008	val_loss:2.5698 accuracy:0.7549 f1 score:0.7521
epoch:120	train_loss:0.0015	val_loss:2.5064 accuracy:0.7537 f1 score:0.7518
epoch:121	train_loss:0.0008	val_loss:2.5552 accuracy:0.7560 f1 score:0.7522
epoch:122	train_loss:0.0005	val_loss:2.6488 accuracy:0.7543 f1 score:0.7499
epoch:123	train_loss:0.0006	val_loss:2.6296 accuracy:0.7540 f1 score:0.7493
epoch:124	train_loss:0.0010	val_loss:2.6793 accuracy:0.7542 f1 score:0.7507
epoch:125	train_loss:0.0005	val_loss:2.6792 accuracy:0.7539 f1 score:0.7509
epoch:126	train_loss:0.0002	val_loss:2.7272 accuracy:0.7554 f1 score:0.7516
epoch:127	train_loss:0.0003	val_loss:2.7935 accuracy:0.7545 f1 score:0.7517
epoch:128	train_loss:0.0006	val_loss:2.7833 accuracy:0.7562 f1 score:0.7521
epoch:129	train_loss:0.0008	val_loss:2.7513 accuracy:0.7566 f1 score:0.7534
epoch:130	train_loss:0.0003	val_loss:2.7875 accuracy:0.7540 f1 score:0.7513
epoch:131	train_loss:0.0003	val_loss:2.8168 accuracy:0.7548 f1 score:0.7515
epoch:132	train_loss:0.0007	val_loss:2.8472 accuracy:0.7545 f1 score:0.7513
epoch:133	train_loss:0.0001	val_loss:2.8482 accuracy:0.7558 f1 score:0.7523
epoch:134	train_loss:0.0002	val_loss:2.8883 accuracy:0.7568 f1 score:0.7527
epoch:135	train_loss:0.0002	val_loss:2.9005 accuracy:0.7559 f1 score:0.7524
epoch:136	train_loss:0.0003	val_loss:2.8919 accuracy:0.7559 f1 score:0.7521
epoch:137	train_loss:0.0004	val_loss:2.9051 accuracy:0.7558 f1 score:0.7520
epoch:138	train_loss:0.0003	val_loss:2.9364 accuracy:0.7568 f1 score:0.7532
epoch:139	train_loss:0.0002	val_loss:2.9517 accuracy:0.7560 f1 score:0.7528
epoch:140	train_loss:0.0002	val_loss:2.9588 accuracy:0.7562 f1 score:0.7526
epoch:141	train_loss:0.0001	val_loss:2.9522 accuracy:0.7560 f1 score:0.7522
epoch:142	train_loss:0.0002	val_loss:2.9751 accuracy:0.7565 f1 score:0.7530
epoch:143	train_loss:0.0001	val_loss:2.9877 accuracy:0.7568 f1 score:0.7532
epoch:144	train_loss:0.0001	val_loss:2.9934 accuracy:0.7569 f1 score:0.7534
epoch:145	train_loss:0.0001	val_loss:2.9959 accuracy:0.7570 f1 score:0.7535
epoch:146	train_loss:0.0002	val_loss:2.9985 accuracy:0.7574 f1 score:0.7538
epoch:147	train_loss:0.0001	val_loss:2.9987 accuracy:0.7571 f1 score:0.7536
epoch:148	train_loss:0.0002	val_loss:2.9985 accuracy:0.7573 f1 score:0.7538
epoch:149	train_loss:0.0001	val_loss:2.9981 accuracy:0.7572 f1 score:0.7538
