# Supplementary material for: Fine-grained crop pest classification based on multi-scale feature fusion and mixed attention mechanisms
Source: Front Plant Sci. 2025 Apr 3;16:1500571. doi: 10.3389/fpls.2025.1500571 (PMC12003288; doi:10.3389/fpls.2025.1500571)
Supplement: Supplementary file 1 [file DataSheet1.zip › IP102-ResNet-152.txt]

epoch:0	train_loss:1.9992	val_loss:1.4549 accuracy:0.6074 f1 score:0.5842
epoch:1	train_loss:1.0994	val_loss:1.2182 accuracy:0.6660 f1 score:0.6557
epoch:2	train_loss:0.7297	val_loss:1.2540 accuracy:0.6686 f1 score:0.6621
epoch:3	train_loss:0.4911	val_loss:1.3091 accuracy:0.6667 f1 score:0.6613
epoch:4	train_loss:0.3306	val_loss:1.3759 accuracy:0.6772 f1 score:0.6749
epoch:5	train_loss:0.2431	val_loss:1.4753 accuracy:0.6768 f1 score:0.6766
epoch:6	train_loss:0.1774	val_loss:1.5724 accuracy:0.6680 f1 score:0.6678
epoch:7	train_loss:0.1538	val_loss:1.6415 accuracy:0.6621 f1 score:0.6613
epoch:8	train_loss:0.1364	val_loss:1.6404 accuracy:0.6769 f1 score:0.6752
epoch:9	train_loss:0.1106	val_loss:1.7242 accuracy:0.6724 f1 score:0.6701
epoch:10	train_loss:0.1072	val_loss:1.7282 accuracy:0.6698 f1 score:0.6688
epoch:11	train_loss:0.0917	val_loss:1.7728 accuracy:0.6796 f1 score:0.6795
epoch:12	train_loss:0.0937	val_loss:1.8431 accuracy:0.6681 f1 score:0.6692
epoch:13	train_loss:0.0893	val_loss:1.8220 accuracy:0.6743 f1 score:0.6730
epoch:14	train_loss:0.0767	val_loss:1.8619 accuracy:0.6700 f1 score:0.6691
epoch:15	train_loss:0.0754	val_loss:1.9310 accuracy:0.6703 f1 score:0.6679
epoch:16	train_loss:0.0669	val_loss:1.9282 accuracy:0.6723 f1 score:0.6692
epoch:17	train_loss:0.0651	val_loss:1.9663 accuracy:0.6628 f1 score:0.6601
epoch:18	train_loss:0.0691	val_loss:1.9982 accuracy:0.6665 f1 score:0.6674
epoch:19	train_loss:0.0555	val_loss:1.9638 accuracy:0.6736 f1 score:0.6725
epoch:20	train_loss:0.0619	val_loss:1.9247 accuracy:0.6720 f1 score:0.6695
epoch:21	train_loss:0.0574	val_loss:1.9772 accuracy:0.6716 f1 score:0.6691
epoch:22	train_loss:0.0567	val_loss:2.0165 accuracy:0.6644 f1 score:0.6635
epoch:23	train_loss:0.0498	val_loss:2.0581 accuracy:0.6720 f1 score:0.6705
epoch:24	train_loss:0.0497	val_loss:2.0602 accuracy:0.6682 f1 score:0.6672
epoch:25	train_loss:0.0470	val_loss:2.0572 accuracy:0.6686 f1 score:0.6669
epoch:26	train_loss:0.0501	val_loss:2.0530 accuracy:0.6705 f1 score:0.6695
epoch:27	train_loss:0.0435	val_loss:2.0889 accuracy:0.6648 f1 score:0.6642
epoch:28	train_loss:0.0392	val_loss:2.1143 accuracy:0.6737 f1 score:0.6697
epoch:29	train_loss:0.0449	val_loss:2.1386 accuracy:0.6691 f1 score:0.6696
epoch:30	train_loss:0.0361	val_loss:2.1673 accuracy:0.6649 f1 score:0.6648
epoch:31	train_loss:0.0421	val_loss:2.1205 accuracy:0.6705 f1 score:0.6672
epoch:32	train_loss:0.0360	val_loss:2.1937 accuracy:0.6706 f1 score:0.6644
epoch:33	train_loss:0.0364	val_loss:2.1682 accuracy:0.6649 f1 score:0.6637
epoch:34	train_loss:0.0349	val_loss:2.1917 accuracy:0.6758 f1 score:0.6739
epoch:35	train_loss:0.0354	val_loss:2.1524 accuracy:0.6716 f1 score:0.6688
epoch:36	train_loss:0.0326	val_loss:2.2269 accuracy:0.6663 f1 score:0.6655
epoch:37	train_loss:0.0334	val_loss:2.1694 accuracy:0.6717 f1 score:0.6705
epoch:38	train_loss:0.0295	val_loss:2.2254 accuracy:0.6649 f1 score:0.6635
epoch:39	train_loss:0.0258	val_loss:2.2309 accuracy:0.6635 f1 score:0.6638
epoch:40	train_loss:0.0298	val_loss:2.2657 accuracy:0.6628 f1 score:0.6624
epoch:41	train_loss:0.0268	val_loss:2.2205 accuracy:0.6699 f1 score:0.6655
epoch:42	train_loss:0.0281	val_loss:2.1698 accuracy:0.6758 f1 score:0.6711
epoch:43	train_loss:0.0272	val_loss:2.1553 accuracy:0.6743 f1 score:0.6725
epoch:44	train_loss:0.0221	val_loss:2.2306 accuracy:0.6738 f1 score:0.6713
epoch:45	train_loss:0.0226	val_loss:2.2126 accuracy:0.6724 f1 score:0.6700
epoch:46	train_loss:0.0221	val_loss:2.2597 accuracy:0.6690 f1 score:0.6655
epoch:47	train_loss:0.0244	val_loss:2.2793 accuracy:0.6633 f1 score:0.6618
epoch:48	train_loss:0.0220	val_loss:2.2936 accuracy:0.6649 f1 score:0.6627
epoch:49	train_loss:0.0185	val_loss:2.3033 accuracy:0.6724 f1 score:0.6668
epoch:50	train_loss:0.0223	val_loss:2.3386 accuracy:0.6701 f1 score:0.6658
epoch:51	train_loss:0.0187	val_loss:2.3327 accuracy:0.6659 f1 score:0.6620
epoch:52	train_loss:0.0212	val_loss:2.2984 accuracy:0.6715 f1 score:0.6684
epoch:53	train_loss:0.0152	val_loss:2.2952 accuracy:0.6682 f1 score:0.6663
epoch:54	train_loss:0.0208	val_loss:2.3240 accuracy:0.6655 f1 score:0.6638
epoch:55	train_loss:0.0169	val_loss:2.3498 accuracy:0.6712 f1 score:0.6684
epoch:56	train_loss:0.0187	val_loss:2.3089 accuracy:0.6693 f1 score:0.6670
epoch:57	train_loss:0.0150	val_loss:2.3642 accuracy:0.6692 f1 score:0.6639
epoch:58	train_loss:0.0171	val_loss:2.3500 accuracy:0.6702 f1 score:0.6659
epoch:59	train_loss:0.0136	val_loss:2.3321 accuracy:0.6732 f1 score:0.6675
epoch:60	train_loss:0.0162	val_loss:2.3554 accuracy:0.6609 f1 score:0.6583
epoch:61	train_loss:0.0166	val_loss:2.4183 accuracy:0.6648 f1 score:0.6634
epoch:62	train_loss:0.0152	val_loss:2.3763 accuracy:0.6714 f1 score:0.6679
epoch:63	train_loss:0.0155	val_loss:2.3824 accuracy:0.6674 f1 score:0.6648
epoch:64	train_loss:0.0117	val_loss:2.3449 accuracy:0.6767 f1 score:0.6709
epoch:65	train_loss:0.0124	val_loss:2.3730 accuracy:0.6743 f1 score:0.6715
epoch:66	train_loss:0.0137	val_loss:2.3733 accuracy:0.6774 f1 score:0.6711
epoch:67	train_loss:0.0104	val_loss:2.4924 accuracy:0.6712 f1 score:0.6684
epoch:68	train_loss:0.0131	val_loss:2.4324 accuracy:0.6717 f1 score:0.6682
epoch:69	train_loss:0.0113	val_loss:2.4271 accuracy:0.6757 f1 score:0.6700
epoch:70	train_loss:0.0094	val_loss:2.4194 accuracy:0.6726 f1 score:0.6691
epoch:71	train_loss:0.0090	val_loss:2.4496 accuracy:0.6680 f1 score:0.6643
epoch:72	train_loss:0.0135	val_loss:2.4248 accuracy:0.6730 f1 score:0.6699
epoch:73	train_loss:0.0097	val_loss:2.4680 accuracy:0.6705 f1 score:0.6679
epoch:74	train_loss:0.0079	val_loss:2.5085 accuracy:0.6733 f1 score:0.6691
epoch:75	train_loss:0.0062	val_loss:2.4931 accuracy:0.6700 f1 score:0.6670
epoch:76	train_loss:0.0109	val_loss:2.4518 accuracy:0.6719 f1 score:0.6688
epoch:77	train_loss:0.0087	val_loss:2.4619 accuracy:0.6762 f1 score:0.6712
epoch:78	train_loss:0.0076	val_loss:2.4583 accuracy:0.6755 f1 score:0.6716
epoch:79	train_loss:0.0095	val_loss:2.4840 accuracy:0.6746 f1 score:0.6707
epoch:80	train_loss:0.0071	val_loss:2.4569 accuracy:0.6733 f1 score:0.6706
epoch:81	train_loss:0.0086	val_loss:2.4426 accuracy:0.6760 f1 score:0.6727
epoch:82	train_loss:0.0083	val_loss:2.4502 accuracy:0.6702 f1 score:0.6661
epoch:83	train_loss:0.0047	val_loss:2.5030 accuracy:0.6743 f1 score:0.6706
epoch:84	train_loss:0.0076	val_loss:2.4619 accuracy:0.6715 f1 score:0.6673
epoch:85	train_loss:0.0054	val_loss:2.5144 accuracy:0.6732 f1 score:0.6702
epoch:86	train_loss:0.0072	val_loss:2.5330 accuracy:0.6675 f1 score:0.6645
epoch:87	train_loss:0.0069	val_loss:2.5616 accuracy:0.6693 f1 score:0.6661
epoch:88	train_loss:0.0060	val_loss:2.4890 accuracy:0.6737 f1 score:0.6705
epoch:89	train_loss:0.0055	val_loss:2.5395 accuracy:0.6718 f1 score:0.6667
epoch:90	train_loss:0.0068	val_loss:2.5740 accuracy:0.6709 f1 score:0.6684
epoch:91	train_loss:0.0050	val_loss:2.5627 accuracy:0.6721 f1 score:0.6688
epoch:92	train_loss:0.0048	val_loss:2.5570 accuracy:0.6763 f1 score:0.6721
epoch:93	train_loss:0.0041	val_loss:2.5199 accuracy:0.6765 f1 score:0.6723
epoch:94	train_loss:0.0048	val_loss:2.5514 accuracy:0.6745 f1 score:0.6695
epoch:95	train_loss:0.0043	val_loss:2.5121 accuracy:0.6756 f1 score:0.6713
epoch:96	train_loss:0.0034	val_loss:2.5731 accuracy:0.6768 f1 score:0.6719
epoch:97	train_loss:0.0045	val_loss:2.6301 accuracy:0.6735 f1 score:0.6691
epoch:98	train_loss:0.0022	val_loss:2.6443 accuracy:0.6770 f1 score:0.6730
epoch:99	train_loss:0.0042	val_loss:2.5983 accuracy:0.6749 f1 score:0.6703
epoch:100	train_loss:0.0035	val_loss:2.6268 accuracy:0.6722 f1 score:0.6684
epoch:101	train_loss:0.0039	val_loss:2.6080 accuracy:0.6781 f1 score:0.6736
epoch:102	train_loss:0.0028	val_loss:2.6077 accuracy:0.6764 f1 score:0.6743
epoch:103	train_loss:0.0041	val_loss:2.5985 accuracy:0.6801 f1 score:0.6762
epoch:104	train_loss:0.0026	val_loss:2.6366 accuracy:0.6758 f1 score:0.6722
epoch:105	train_loss:0.0015	val_loss:2.6984 accuracy:0.6795 f1 score:0.6761
epoch:106	train_loss:0.0023	val_loss:2.6405 accuracy:0.6802 f1 score:0.6769
epoch:107	train_loss:0.0026	val_loss:2.6057 accuracy:0.6770 f1 score:0.6731
epoch:108	train_loss:0.0034	val_loss:2.6596 accuracy:0.6752 f1 score:0.6723
epoch:109	train_loss:0.0024	val_loss:2.6458 accuracy:0.6781 f1 score:0.6747
epoch:110	train_loss:0.0019	val_loss:2.7210 accuracy:0.6775 f1 score:0.6720
epoch:111	train_loss:0.0016	val_loss:2.6643 accuracy:0.6797 f1 score:0.6755
epoch:112	train_loss:0.0029	val_loss:2.6424 accuracy:0.6814 f1 score:0.6766
epoch:113	train_loss:0.0029	val_loss:2.6805 accuracy:0.6719 f1 score:0.6692
epoch:114	train_loss:0.0015	val_loss:2.7063 accuracy:0.6770 f1 score:0.6717
epoch:115	train_loss:0.0017	val_loss:2.6732 accuracy:0.6793 f1 score:0.6746
epoch:116	train_loss:0.0016	val_loss:2.7345 accuracy:0.6779 f1 score:0.6736
epoch:117	train_loss:0.0007	val_loss:2.7251 accuracy:0.6824 f1 score:0.6778
epoch:118	train_loss:0.0006	val_loss:2.6889 accuracy:0.6817 f1 score:0.6779
epoch:119	train_loss:0.0010	val_loss:2.7412 accuracy:0.6795 f1 score:0.6743
epoch:120	train_loss:0.0008	val_loss:2.7715 accuracy:0.6823 f1 score:0.6754
epoch:121	train_loss:0.0007	val_loss:2.7971 accuracy:0.6783 f1 score:0.6734
epoch:122	train_loss:0.0011	val_loss:2.7415 accuracy:0.6827 f1 score:0.6788
epoch:123	train_loss:0.0005	val_loss:2.7502 accuracy:0.6808 f1 score:0.6767
epoch:124	train_loss:0.0006	val_loss:2.7729 accuracy:0.6817 f1 score:0.6779
epoch:125	train_loss:0.0004	val_loss:2.7935 accuracy:0.6793 f1 score:0.6759
epoch:126	train_loss:0.0004	val_loss:2.7425 accuracy:0.6863 f1 score:0.6818
epoch:127	train_loss:0.0006	val_loss:2.7684 accuracy:0.6858 f1 score:0.6807
epoch:128	train_loss:0.0002	val_loss:2.7737 accuracy:0.6882 f1 score:0.6833
epoch:129	train_loss:0.0002	val_loss:2.8177 accuracy:0.6865 f1 score:0.6810
epoch:130	train_loss:0.0005	val_loss:2.7650 accuracy:0.6828 f1 score:0.6771
epoch:131	train_loss:0.0004	val_loss:2.7748 accuracy:0.6854 f1 score:0.6798
epoch:132	train_loss:0.0001	val_loss:2.8041 accuracy:0.6850 f1 score:0.6801
epoch:133	train_loss:0.0001	val_loss:2.8009 accuracy:0.6872 f1 score:0.6824
epoch:134	train_loss:0.0001	val_loss:2.7794 accuracy:0.6865 f1 score:0.6827
epoch:135	train_loss:0.0004	val_loss:2.8407 accuracy:0.6869 f1 score:0.6813
epoch:136	train_loss:0.0001	val_loss:2.8017 accuracy:0.6877 f1 score:0.6837
epoch:137	train_loss:0.0001	val_loss:2.8184 accuracy:0.6888 f1 score:0.6841
epoch:138	train_loss:0.0000	val_loss:2.7983 accuracy:0.6884 f1 score:0.6830
epoch:139	train_loss:0.0001	val_loss:2.8194 accuracy:0.6868 f1 score:0.6824
epoch:140	train_loss:0.0000	val_loss:2.8373 accuracy:0.6886 f1 score:0.6837
epoch:141	train_loss:0.0005	val_loss:2.8417 accuracy:0.6903 f1 score:0.6851
epoch:142	train_loss:0.0000	val_loss:2.8194 accuracy:0.6892 f1 score:0.6849
epoch:143	train_loss:0.0001	val_loss:2.8054 accuracy:0.6897 f1 score:0.6843
epoch:144	train_loss:0.0000	val_loss:2.8380 accuracy:0.6886 f1 score:0.6836
epoch:145	train_loss:0.0001	val_loss:2.8379 accuracy:0.6890 f1 score:0.6831
epoch:146	train_loss:0.0001	val_loss:2.8252 accuracy:0.6901 f1 score:0.6857
epoch:147	train_loss:0.0000	val_loss:2.8506 accuracy:0.6893 f1 score:0.6849
epoch:148	train_loss:0.0000	val_loss:2.8632 accuracy:0.6906 f1 score:0.6839
epoch:149	train_loss:0.0000	val_loss:2.8492 accuracy:0.6891 f1 score:0.6848
