# Supplementary material for: Fine-grained crop pest classification based on multi-scale feature fusion and mixed attention mechanisms
Source: Front Plant Sci. 2025 Apr 3;16:1500571. doi: 10.3389/fpls.2025.1500571 (PMC12003288; doi:10.3389/fpls.2025.1500571)
Supplement: Supplementary file 1 [file DataSheet1.zip › IP102-ResNet-50.txt]

epoch:0	train_loss:2.1169	val_loss:1.4799 accuracy:0.6074 f1 score:0.5805
epoch:1	train_loss:1.1758	val_loss:1.2841 accuracy:0.6495 f1 score:0.6337
epoch:2	train_loss:0.7775	val_loss:1.2434 accuracy:0.6672 f1 score:0.6631
epoch:3	train_loss:0.5182	val_loss:1.3012 accuracy:0.6739 f1 score:0.6673
epoch:4	train_loss:0.3406	val_loss:1.4184 accuracy:0.6665 f1 score:0.6623
epoch:5	train_loss:0.2324	val_loss:1.4925 accuracy:0.6681 f1 score:0.6652
epoch:6	train_loss:0.1701	val_loss:1.5367 accuracy:0.6693 f1 score:0.6673
epoch:7	train_loss:0.1393	val_loss:1.6489 accuracy:0.6600 f1 score:0.6592
epoch:8	train_loss:0.1261	val_loss:1.6909 accuracy:0.6678 f1 score:0.6665
epoch:9	train_loss:0.1004	val_loss:1.7417 accuracy:0.6621 f1 score:0.6645
epoch:10	train_loss:0.0986	val_loss:1.8240 accuracy:0.6615 f1 score:0.6621
epoch:11	train_loss:0.0919	val_loss:1.8194 accuracy:0.6690 f1 score:0.6660
epoch:12	train_loss:0.0772	val_loss:1.9023 accuracy:0.6648 f1 score:0.6642
epoch:13	train_loss:0.0846	val_loss:1.8902 accuracy:0.6658 f1 score:0.6608
epoch:14	train_loss:0.0702	val_loss:1.9365 accuracy:0.6585 f1 score:0.6589
epoch:15	train_loss:0.0717	val_loss:1.9083 accuracy:0.6641 f1 score:0.6617
epoch:16	train_loss:0.0603	val_loss:1.9515 accuracy:0.6701 f1 score:0.6683
epoch:17	train_loss:0.0620	val_loss:2.0045 accuracy:0.6566 f1 score:0.6553
epoch:18	train_loss:0.0651	val_loss:1.9822 accuracy:0.6645 f1 score:0.6615
epoch:19	train_loss:0.0541	val_loss:2.0935 accuracy:0.6523 f1 score:0.6527
epoch:20	train_loss:0.0542	val_loss:2.0820 accuracy:0.6570 f1 score:0.6530
epoch:21	train_loss:0.0566	val_loss:2.0360 accuracy:0.6671 f1 score:0.6649
epoch:22	train_loss:0.0471	val_loss:2.0477 accuracy:0.6631 f1 score:0.6602
epoch:23	train_loss:0.0468	val_loss:2.0627 accuracy:0.6629 f1 score:0.6579
epoch:24	train_loss:0.0446	val_loss:2.1326 accuracy:0.6648 f1 score:0.6624
epoch:25	train_loss:0.0485	val_loss:2.1537 accuracy:0.6593 f1 score:0.6604
epoch:26	train_loss:0.0459	val_loss:2.1584 accuracy:0.6655 f1 score:0.6615
epoch:27	train_loss:0.0400	val_loss:2.1392 accuracy:0.6636 f1 score:0.6614
epoch:28	train_loss:0.0407	val_loss:2.1578 accuracy:0.6618 f1 score:0.6597
epoch:29	train_loss:0.0393	val_loss:2.1417 accuracy:0.6653 f1 score:0.6651
epoch:30	train_loss:0.0327	val_loss:2.2392 accuracy:0.6658 f1 score:0.6630
epoch:31	train_loss:0.0363	val_loss:2.2706 accuracy:0.6584 f1 score:0.6588
epoch:32	train_loss:0.0387	val_loss:2.2183 accuracy:0.6561 f1 score:0.6540
epoch:33	train_loss:0.0287	val_loss:2.2888 accuracy:0.6613 f1 score:0.6576
epoch:34	train_loss:0.0336	val_loss:2.2287 accuracy:0.6639 f1 score:0.6586
epoch:35	train_loss:0.0336	val_loss:2.2540 accuracy:0.6650 f1 score:0.6603
epoch:36	train_loss:0.0330	val_loss:2.2502 accuracy:0.6657 f1 score:0.6616
epoch:37	train_loss:0.0301	val_loss:2.2518 accuracy:0.6666 f1 score:0.6642
epoch:38	train_loss:0.0310	val_loss:2.2339 accuracy:0.6643 f1 score:0.6627
epoch:39	train_loss:0.0244	val_loss:2.2532 accuracy:0.6704 f1 score:0.6661
epoch:40	train_loss:0.0299	val_loss:2.2180 accuracy:0.6694 f1 score:0.6666
epoch:41	train_loss:0.0226	val_loss:2.3040 accuracy:0.6618 f1 score:0.6601
epoch:42	train_loss:0.0253	val_loss:2.2993 accuracy:0.6657 f1 score:0.6617
epoch:43	train_loss:0.0289	val_loss:2.2540 accuracy:0.6675 f1 score:0.6636
epoch:44	train_loss:0.0211	val_loss:2.2685 accuracy:0.6691 f1 score:0.6664
epoch:45	train_loss:0.0241	val_loss:2.2445 accuracy:0.6661 f1 score:0.6635
epoch:46	train_loss:0.0229	val_loss:2.2630 accuracy:0.6638 f1 score:0.6640
epoch:47	train_loss:0.0240	val_loss:2.2883 accuracy:0.6675 f1 score:0.6666
epoch:48	train_loss:0.0199	val_loss:2.3380 accuracy:0.6629 f1 score:0.6608
epoch:49	train_loss:0.0244	val_loss:2.2946 accuracy:0.6660 f1 score:0.6603
epoch:50	train_loss:0.0186	val_loss:2.3168 accuracy:0.6676 f1 score:0.6644
epoch:51	train_loss:0.0181	val_loss:2.4169 accuracy:0.6548 f1 score:0.6529
epoch:52	train_loss:0.0231	val_loss:2.3426 accuracy:0.6701 f1 score:0.6680
epoch:53	train_loss:0.0161	val_loss:2.3692 accuracy:0.6673 f1 score:0.6636
epoch:54	train_loss:0.0186	val_loss:2.4296 accuracy:0.6661 f1 score:0.6629
epoch:55	train_loss:0.0173	val_loss:2.3958 accuracy:0.6639 f1 score:0.6610
epoch:56	train_loss:0.0188	val_loss:2.4721 accuracy:0.6604 f1 score:0.6564
epoch:57	train_loss:0.0158	val_loss:2.4173 accuracy:0.6678 f1 score:0.6645
epoch:58	train_loss:0.0165	val_loss:2.3544 accuracy:0.6684 f1 score:0.6662
epoch:59	train_loss:0.0125	val_loss:2.4012 accuracy:0.6682 f1 score:0.6641
epoch:60	train_loss:0.0144	val_loss:2.4338 accuracy:0.6671 f1 score:0.6614
epoch:61	train_loss:0.0154	val_loss:2.4083 accuracy:0.6661 f1 score:0.6624
epoch:62	train_loss:0.0152	val_loss:2.4313 accuracy:0.6622 f1 score:0.6600
epoch:63	train_loss:0.0141	val_loss:2.4134 accuracy:0.6672 f1 score:0.6637
epoch:64	train_loss:0.0161	val_loss:2.4414 accuracy:0.6691 f1 score:0.6660
epoch:65	train_loss:0.0124	val_loss:2.4438 accuracy:0.6638 f1 score:0.6611
epoch:66	train_loss:0.0112	val_loss:2.4277 accuracy:0.6648 f1 score:0.6630
epoch:67	train_loss:0.0111	val_loss:2.4482 accuracy:0.6710 f1 score:0.6656
epoch:68	train_loss:0.0090	val_loss:2.4700 accuracy:0.6642 f1 score:0.6617
epoch:69	train_loss:0.0128	val_loss:2.4739 accuracy:0.6643 f1 score:0.6606
epoch:70	train_loss:0.0123	val_loss:2.5104 accuracy:0.6604 f1 score:0.6599
epoch:71	train_loss:0.0131	val_loss:2.4681 accuracy:0.6732 f1 score:0.6687
epoch:72	train_loss:0.0079	val_loss:2.5144 accuracy:0.6656 f1 score:0.6616
epoch:73	train_loss:0.0108	val_loss:2.4772 accuracy:0.6687 f1 score:0.6676
epoch:74	train_loss:0.0088	val_loss:2.4894 accuracy:0.6706 f1 score:0.6669
epoch:75	train_loss:0.0083	val_loss:2.4691 accuracy:0.6727 f1 score:0.6693
epoch:76	train_loss:0.0096	val_loss:2.4832 accuracy:0.6684 f1 score:0.6625
epoch:77	train_loss:0.0114	val_loss:2.4924 accuracy:0.6664 f1 score:0.6637
epoch:78	train_loss:0.0099	val_loss:2.4885 accuracy:0.6725 f1 score:0.6678
epoch:79	train_loss:0.0072	val_loss:2.5074 accuracy:0.6713 f1 score:0.6681
epoch:80	train_loss:0.0093	val_loss:2.5148 accuracy:0.6711 f1 score:0.6680
epoch:81	train_loss:0.0090	val_loss:2.4486 accuracy:0.6659 f1 score:0.6623
epoch:82	train_loss:0.0083	val_loss:2.5596 accuracy:0.6677 f1 score:0.6625
epoch:83	train_loss:0.0060	val_loss:2.5650 accuracy:0.6665 f1 score:0.6634
epoch:84	train_loss:0.0091	val_loss:2.5746 accuracy:0.6682 f1 score:0.6654
epoch:85	train_loss:0.0053	val_loss:2.5679 accuracy:0.6733 f1 score:0.6676
epoch:86	train_loss:0.0067	val_loss:2.5742 accuracy:0.6698 f1 score:0.6675
epoch:87	train_loss:0.0055	val_loss:2.5909 accuracy:0.6680 f1 score:0.6642
epoch:88	train_loss:0.0074	val_loss:2.6239 accuracy:0.6659 f1 score:0.6632
epoch:89	train_loss:0.0054	val_loss:2.5781 accuracy:0.6740 f1 score:0.6700
epoch:90	train_loss:0.0059	val_loss:2.5614 accuracy:0.6709 f1 score:0.6669
epoch:91	train_loss:0.0038	val_loss:2.5903 accuracy:0.6683 f1 score:0.6664
epoch:92	train_loss:0.0051	val_loss:2.6391 accuracy:0.6738 f1 score:0.6685
epoch:93	train_loss:0.0039	val_loss:2.6097 accuracy:0.6743 f1 score:0.6686
epoch:94	train_loss:0.0044	val_loss:2.6717 accuracy:0.6707 f1 score:0.6659
epoch:95	train_loss:0.0058	val_loss:2.6315 accuracy:0.6691 f1 score:0.6645
epoch:96	train_loss:0.0043	val_loss:2.6268 accuracy:0.6739 f1 score:0.6677
epoch:97	train_loss:0.0026	val_loss:2.5912 accuracy:0.6749 f1 score:0.6708
epoch:98	train_loss:0.0027	val_loss:2.6581 accuracy:0.6690 f1 score:0.6644
epoch:99	train_loss:0.0039	val_loss:2.6303 accuracy:0.6724 f1 score:0.6674
epoch:100	train_loss:0.0041	val_loss:2.6554 accuracy:0.6686 f1 score:0.6652
epoch:101	train_loss:0.0045	val_loss:2.6177 accuracy:0.6716 f1 score:0.6666
epoch:102	train_loss:0.0023	val_loss:2.6082 accuracy:0.6732 f1 score:0.6683
epoch:103	train_loss:0.0015	val_loss:2.6589 accuracy:0.6725 f1 score:0.6667
epoch:104	train_loss:0.0017	val_loss:2.6650 accuracy:0.6693 f1 score:0.6666
epoch:105	train_loss:0.0039	val_loss:2.6610 accuracy:0.6715 f1 score:0.6674
epoch:106	train_loss:0.0026	val_loss:2.6674 accuracy:0.6698 f1 score:0.6681
epoch:107	train_loss:0.0015	val_loss:2.6728 accuracy:0.6726 f1 score:0.6682
epoch:108	train_loss:0.0018	val_loss:2.7395 accuracy:0.6726 f1 score:0.6685
epoch:109	train_loss:0.0020	val_loss:2.6895 accuracy:0.6712 f1 score:0.6690
epoch:110	train_loss:0.0014	val_loss:2.6851 accuracy:0.6729 f1 score:0.6702
epoch:111	train_loss:0.0017	val_loss:2.7114 accuracy:0.6706 f1 score:0.6650
epoch:112	train_loss:0.0032	val_loss:2.6733 accuracy:0.6728 f1 score:0.6705
epoch:113	train_loss:0.0016	val_loss:2.6897 accuracy:0.6746 f1 score:0.6718
epoch:114	train_loss:0.0008	val_loss:2.7022 accuracy:0.6748 f1 score:0.6706
epoch:115	train_loss:0.0023	val_loss:2.7129 accuracy:0.6727 f1 score:0.6680
epoch:116	train_loss:0.0012	val_loss:2.7035 accuracy:0.6753 f1 score:0.6717
epoch:117	train_loss:0.0009	val_loss:2.7372 accuracy:0.6766 f1 score:0.6718
epoch:118	train_loss:0.0008	val_loss:2.7372 accuracy:0.6767 f1 score:0.6728
epoch:119	train_loss:0.0012	val_loss:2.7505 accuracy:0.6759 f1 score:0.6707
epoch:120	train_loss:0.0007	val_loss:2.7871 accuracy:0.6751 f1 score:0.6707
epoch:121	train_loss:0.0007	val_loss:2.8032 accuracy:0.6767 f1 score:0.6722
epoch:122	train_loss:0.0011	val_loss:2.7517 accuracy:0.6765 f1 score:0.6719
epoch:123	train_loss:0.0005	val_loss:2.7949 accuracy:0.6770 f1 score:0.6723
epoch:124	train_loss:0.0003	val_loss:2.7646 accuracy:0.6789 f1 score:0.6735
epoch:125	train_loss:0.0010	val_loss:2.7763 accuracy:0.6777 f1 score:0.6736
epoch:126	train_loss:0.0003	val_loss:2.7884 accuracy:0.6808 f1 score:0.6766
epoch:127	train_loss:0.0003	val_loss:2.8026 accuracy:0.6778 f1 score:0.6737
epoch:128	train_loss:0.0004	val_loss:2.7599 accuracy:0.6764 f1 score:0.6728
epoch:129	train_loss:0.0002	val_loss:2.8122 accuracy:0.6789 f1 score:0.6749
epoch:130	train_loss:0.0004	val_loss:2.7792 accuracy:0.6778 f1 score:0.6734
epoch:131	train_loss:0.0001	val_loss:2.7782 accuracy:0.6817 f1 score:0.6781
epoch:132	train_loss:0.0002	val_loss:2.8453 accuracy:0.6813 f1 score:0.6762
epoch:133	train_loss:0.0001	val_loss:2.8252 accuracy:0.6821 f1 score:0.6772
epoch:134	train_loss:0.0001	val_loss:2.8241 accuracy:0.6823 f1 score:0.6779
epoch:135	train_loss:0.0000	val_loss:2.8449 accuracy:0.6827 f1 score:0.6780
epoch:136	train_loss:0.0001	val_loss:2.8098 accuracy:0.6830 f1 score:0.6790
epoch:137	train_loss:0.0001	val_loss:2.8500 accuracy:0.6825 f1 score:0.6771
epoch:138	train_loss:0.0001	val_loss:2.8172 accuracy:0.6842 f1 score:0.6798
epoch:139	train_loss:0.0000	val_loss:2.8486 accuracy:0.6836 f1 score:0.6798
epoch:140	train_loss:0.0007	val_loss:2.8281 accuracy:0.6846 f1 score:0.6801
epoch:141	train_loss:0.0002	val_loss:2.8499 accuracy:0.6833 f1 score:0.6793
epoch:142	train_loss:0.0001	val_loss:2.8678 accuracy:0.6836 f1 score:0.6792
epoch:143	train_loss:0.0002	val_loss:2.8507 accuracy:0.6838 f1 score:0.6789
epoch:144	train_loss:0.0001	val_loss:2.8232 accuracy:0.6831 f1 score:0.6785
epoch:145	train_loss:0.0001	val_loss:2.8609 accuracy:0.6850 f1 score:0.6802
epoch:146	train_loss:0.0000	val_loss:2.8373 accuracy:0.6841 f1 score:0.6787
epoch:147	train_loss:0.0000	val_loss:2.8932 accuracy:0.6813 f1 score:0.6773
epoch:148	train_loss:0.0000	val_loss:2.8867 accuracy:0.6834 f1 score:0.6801
epoch:149	train_loss:0.0000	val_loss:2.8349 accuracy:0.6833 f1 score:0.6780
