# Supplementary material for: Fine-grained crop pest classification based on multi-scale feature fusion and mixed attention mechanisms
Source: Front Plant Sci. 2025 Apr 3;16:1500571. doi: 10.3389/fpls.2025.1500571 (PMC12003288; doi:10.3389/fpls.2025.1500571)
Supplement: Supplementary file 1 [file DataSheet1.zip › IP102-SwinT-B.txt]

epoch:0	train_loss:1.9169	val_loss:1.2755 accuracy:0.6497 f1 score:0.6293
epoch:1	train_loss:1.1075	val_loss:1.1061 accuracy:0.6934 f1 score:0.6800
epoch:2	train_loss:0.8483	val_loss:1.0855 accuracy:0.7041 f1 score:0.6965
epoch:3	train_loss:0.6614	val_loss:1.0801 accuracy:0.7149 f1 score:0.7114
epoch:4	train_loss:0.5248	val_loss:1.1010 accuracy:0.7220 f1 score:0.7186
epoch:5	train_loss:0.4125	val_loss:1.1774 accuracy:0.7284 f1 score:0.7233
epoch:6	train_loss:0.3324	val_loss:1.2323 accuracy:0.7274 f1 score:0.7246
epoch:7	train_loss:0.2647	val_loss:1.3281 accuracy:0.7228 f1 score:0.7202
epoch:8	train_loss:0.2225	val_loss:1.3833 accuracy:0.7290 f1 score:0.7264
epoch:9	train_loss:0.1907	val_loss:1.4885 accuracy:0.7238 f1 score:0.7204
epoch:10	train_loss:0.1602	val_loss:1.5300 accuracy:0.7270 f1 score:0.7243
epoch:11	train_loss:0.1439	val_loss:1.5894 accuracy:0.7256 f1 score:0.7232
epoch:12	train_loss:0.1260	val_loss:1.6181 accuracy:0.7295 f1 score:0.7250
epoch:13	train_loss:0.1164	val_loss:1.6556 accuracy:0.7262 f1 score:0.7251
epoch:14	train_loss:0.1055	val_loss:1.7174 accuracy:0.7264 f1 score:0.7239
epoch:15	train_loss:0.1005	val_loss:1.7561 accuracy:0.7281 f1 score:0.7246
epoch:16	train_loss:0.0949	val_loss:1.7707 accuracy:0.7270 f1 score:0.7231
epoch:17	train_loss:0.0805	val_loss:1.8164 accuracy:0.7313 f1 score:0.7285
epoch:18	train_loss:0.0817	val_loss:1.8569 accuracy:0.7234 f1 score:0.7236
epoch:19	train_loss:0.0766	val_loss:1.8810 accuracy:0.7238 f1 score:0.7209
epoch:20	train_loss:0.0707	val_loss:1.9098 accuracy:0.7255 f1 score:0.7235
epoch:21	train_loss:0.0705	val_loss:1.8888 accuracy:0.7276 f1 score:0.7246
epoch:22	train_loss:0.0607	val_loss:1.9876 accuracy:0.7247 f1 score:0.7238
epoch:23	train_loss:0.0648	val_loss:1.9635 accuracy:0.7272 f1 score:0.7231
epoch:24	train_loss:0.0624	val_loss:1.9951 accuracy:0.7260 f1 score:0.7245
epoch:25	train_loss:0.0561	val_loss:2.0416 accuracy:0.7261 f1 score:0.7244
epoch:26	train_loss:0.0518	val_loss:2.0483 accuracy:0.7225 f1 score:0.7210
epoch:27	train_loss:0.0542	val_loss:2.0322 accuracy:0.7245 f1 score:0.7235
epoch:28	train_loss:0.0498	val_loss:2.0461 accuracy:0.7250 f1 score:0.7234
epoch:29	train_loss:0.0499	val_loss:2.0820 accuracy:0.7280 f1 score:0.7251
epoch:30	train_loss:0.0485	val_loss:2.0582 accuracy:0.7280 f1 score:0.7271
epoch:31	train_loss:0.0442	val_loss:2.1208 accuracy:0.7241 f1 score:0.7235
epoch:32	train_loss:0.0430	val_loss:2.1431 accuracy:0.7297 f1 score:0.7266
epoch:33	train_loss:0.0418	val_loss:2.0873 accuracy:0.7299 f1 score:0.7279
epoch:34	train_loss:0.0452	val_loss:2.1301 accuracy:0.7282 f1 score:0.7263
epoch:35	train_loss:0.0389	val_loss:2.1723 accuracy:0.7287 f1 score:0.7236
epoch:36	train_loss:0.0395	val_loss:2.2066 accuracy:0.7259 f1 score:0.7219
epoch:37	train_loss:0.0397	val_loss:2.1706 accuracy:0.7282 f1 score:0.7255
epoch:38	train_loss:0.0364	val_loss:2.2041 accuracy:0.7274 f1 score:0.7224
epoch:39	train_loss:0.0351	val_loss:2.2207 accuracy:0.7247 f1 score:0.7241
epoch:40	train_loss:0.0327	val_loss:2.1815 accuracy:0.7283 f1 score:0.7271
epoch:41	train_loss:0.0332	val_loss:2.2021 accuracy:0.7250 f1 score:0.7236
epoch:42	train_loss:0.0327	val_loss:2.2282 accuracy:0.7289 f1 score:0.7266
epoch:43	train_loss:0.0301	val_loss:2.2476 accuracy:0.7305 f1 score:0.7273
epoch:44	train_loss:0.0315	val_loss:2.2939 accuracy:0.7288 f1 score:0.7274
epoch:45	train_loss:0.0324	val_loss:2.2100 accuracy:0.7297 f1 score:0.7285
epoch:46	train_loss:0.0284	val_loss:2.2713 accuracy:0.7262 f1 score:0.7249
epoch:47	train_loss:0.0292	val_loss:2.2609 accuracy:0.7255 f1 score:0.7238
epoch:48	train_loss:0.0280	val_loss:2.2413 accuracy:0.7268 f1 score:0.7261
epoch:49	train_loss:0.0300	val_loss:2.2556 accuracy:0.7305 f1 score:0.7282
epoch:50	train_loss:0.0267	val_loss:2.2942 accuracy:0.7262 f1 score:0.7244
epoch:51	train_loss:0.0260	val_loss:2.2794 accuracy:0.7293 f1 score:0.7287
epoch:52	train_loss:0.0229	val_loss:2.2709 accuracy:0.7316 f1 score:0.7293
epoch:53	train_loss:0.0234	val_loss:2.3511 accuracy:0.7289 f1 score:0.7253
epoch:54	train_loss:0.0223	val_loss:2.4155 accuracy:0.7299 f1 score:0.7274
epoch:55	train_loss:0.0260	val_loss:2.3417 accuracy:0.7300 f1 score:0.7274
epoch:56	train_loss:0.0215	val_loss:2.3890 accuracy:0.7301 f1 score:0.7284
epoch:57	train_loss:0.0226	val_loss:2.3499 accuracy:0.7312 f1 score:0.7304
epoch:58	train_loss:0.0223	val_loss:2.3469 accuracy:0.7304 f1 score:0.7293
epoch:59	train_loss:0.0209	val_loss:2.3136 accuracy:0.7327 f1 score:0.7315
epoch:60	train_loss:0.0183	val_loss:2.3914 accuracy:0.7313 f1 score:0.7292
epoch:61	train_loss:0.0210	val_loss:2.3047 accuracy:0.7328 f1 score:0.7306
epoch:62	train_loss:0.0166	val_loss:2.4345 accuracy:0.7338 f1 score:0.7321
epoch:63	train_loss:0.0184	val_loss:2.4011 accuracy:0.7314 f1 score:0.7296
epoch:64	train_loss:0.0199	val_loss:2.3929 accuracy:0.7320 f1 score:0.7301
epoch:65	train_loss:0.0162	val_loss:2.4195 accuracy:0.7323 f1 score:0.7296
epoch:66	train_loss:0.0167	val_loss:2.4605 accuracy:0.7278 f1 score:0.7270
epoch:67	train_loss:0.0177	val_loss:2.4371 accuracy:0.7317 f1 score:0.7299
epoch:68	train_loss:0.0205	val_loss:2.4334 accuracy:0.7305 f1 score:0.7275
epoch:69	train_loss:0.0141	val_loss:2.3846 accuracy:0.7309 f1 score:0.7301
epoch:70	train_loss:0.0146	val_loss:2.4393 accuracy:0.7308 f1 score:0.7288
epoch:71	train_loss:0.0149	val_loss:2.4584 accuracy:0.7311 f1 score:0.7312
epoch:72	train_loss:0.0141	val_loss:2.4664 accuracy:0.7335 f1 score:0.7313
epoch:73	train_loss:0.0191	val_loss:2.3702 accuracy:0.7276 f1 score:0.7267
epoch:74	train_loss:0.0128	val_loss:2.4521 accuracy:0.7305 f1 score:0.7286
epoch:75	train_loss:0.0154	val_loss:2.4795 accuracy:0.7320 f1 score:0.7303
epoch:76	train_loss:0.0147	val_loss:2.4610 accuracy:0.7323 f1 score:0.7302
epoch:77	train_loss:0.0141	val_loss:2.4490 accuracy:0.7294 f1 score:0.7273
epoch:78	train_loss:0.0132	val_loss:2.5020 accuracy:0.7307 f1 score:0.7287
epoch:79	train_loss:0.0114	val_loss:2.4753 accuracy:0.7304 f1 score:0.7278
epoch:80	train_loss:0.0113	val_loss:2.5251 accuracy:0.7335 f1 score:0.7303
epoch:81	train_loss:0.0113	val_loss:2.5888 accuracy:0.7306 f1 score:0.7285
epoch:82	train_loss:0.0116	val_loss:2.5460 accuracy:0.7274 f1 score:0.7254
epoch:83	train_loss:0.0117	val_loss:2.5186 accuracy:0.7328 f1 score:0.7304
epoch:84	train_loss:0.0113	val_loss:2.5550 accuracy:0.7328 f1 score:0.7279
epoch:85	train_loss:0.0104	val_loss:2.5123 accuracy:0.7342 f1 score:0.7315
epoch:86	train_loss:0.0096	val_loss:2.5685 accuracy:0.7315 f1 score:0.7291
epoch:87	train_loss:0.0103	val_loss:2.5404 accuracy:0.7327 f1 score:0.7301
epoch:88	train_loss:0.0107	val_loss:2.5395 accuracy:0.7301 f1 score:0.7288
epoch:89	train_loss:0.0099	val_loss:2.5471 accuracy:0.7301 f1 score:0.7269
epoch:90	train_loss:0.0093	val_loss:2.5606 accuracy:0.7344 f1 score:0.7317
epoch:91	train_loss:0.0085	val_loss:2.6404 accuracy:0.7295 f1 score:0.7280
epoch:92	train_loss:0.0104	val_loss:2.5458 accuracy:0.7324 f1 score:0.7304
epoch:93	train_loss:0.0093	val_loss:2.5357 accuracy:0.7334 f1 score:0.7319
epoch:94	train_loss:0.0076	val_loss:2.6281 accuracy:0.7336 f1 score:0.7304
epoch:95	train_loss:0.0084	val_loss:2.5571 accuracy:0.7339 f1 score:0.7317
epoch:96	train_loss:0.0085	val_loss:2.6032 accuracy:0.7343 f1 score:0.7326
epoch:97	train_loss:0.0081	val_loss:2.5779 accuracy:0.7324 f1 score:0.7307
epoch:98	train_loss:0.0066	val_loss:2.6615 accuracy:0.7364 f1 score:0.7343
epoch:99	train_loss:0.0077	val_loss:2.6108 accuracy:0.7358 f1 score:0.7337
epoch:100	train_loss:0.0059	val_loss:2.6575 accuracy:0.7386 f1 score:0.7350
epoch:101	train_loss:0.0088	val_loss:2.6499 accuracy:0.7339 f1 score:0.7313
epoch:102	train_loss:0.0069	val_loss:2.6392 accuracy:0.7377 f1 score:0.7345
epoch:103	train_loss:0.0076	val_loss:2.6253 accuracy:0.7368 f1 score:0.7337
epoch:104	train_loss:0.0059	val_loss:2.6227 accuracy:0.7381 f1 score:0.7353
epoch:105	train_loss:0.0077	val_loss:2.6465 accuracy:0.7353 f1 score:0.7337
epoch:106	train_loss:0.0062	val_loss:2.6139 accuracy:0.7389 f1 score:0.7358
epoch:107	train_loss:0.0049	val_loss:2.6847 accuracy:0.7387 f1 score:0.7350
epoch:108	train_loss:0.0050	val_loss:2.6935 accuracy:0.7368 f1 score:0.7347
epoch:109	train_loss:0.0059	val_loss:2.6647 accuracy:0.7362 f1 score:0.7329
epoch:110	train_loss:0.0038	val_loss:2.7286 accuracy:0.7375 f1 score:0.7327
epoch:111	train_loss:0.0047	val_loss:2.7373 accuracy:0.7356 f1 score:0.7328
epoch:112	train_loss:0.0051	val_loss:2.7215 accuracy:0.7373 f1 score:0.7344
epoch:113	train_loss:0.0042	val_loss:2.7776 accuracy:0.7364 f1 score:0.7331
epoch:114	train_loss:0.0047	val_loss:2.7873 accuracy:0.7344 f1 score:0.7327
epoch:115	train_loss:0.0036	val_loss:2.8130 accuracy:0.7380 f1 score:0.7357
epoch:116	train_loss:0.0031	val_loss:2.8083 accuracy:0.7377 f1 score:0.7356
epoch:117	train_loss:0.0042	val_loss:2.8278 accuracy:0.7360 f1 score:0.7334
epoch:118	train_loss:0.0044	val_loss:2.8176 accuracy:0.7371 f1 score:0.7354
epoch:119	train_loss:0.0043	val_loss:2.7823 accuracy:0.7370 f1 score:0.7340
epoch:120	train_loss:0.0040	val_loss:2.8002 accuracy:0.7384 f1 score:0.7367
epoch:121	train_loss:0.0040	val_loss:2.8243 accuracy:0.7396 f1 score:0.7369
epoch:122	train_loss:0.0040	val_loss:2.8331 accuracy:0.7382 f1 score:0.7357
epoch:123	train_loss:0.0036	val_loss:2.8193 accuracy:0.7400 f1 score:0.7372
epoch:124	train_loss:0.0034	val_loss:2.8382 accuracy:0.7383 f1 score:0.7360
epoch:125	train_loss:0.0035	val_loss:2.8206 accuracy:0.7366 f1 score:0.7330
epoch:126	train_loss:0.0036	val_loss:2.8047 accuracy:0.7377 f1 score:0.7351
epoch:127	train_loss:0.0027	val_loss:2.8185 accuracy:0.7397 f1 score:0.7375
epoch:128	train_loss:0.0033	val_loss:2.8033 accuracy:0.7390 f1 score:0.7366
epoch:129	train_loss:0.0027	val_loss:2.8202 accuracy:0.7404 f1 score:0.7384
epoch:130	train_loss:0.0029	val_loss:2.7969 accuracy:0.7380 f1 score:0.7353
epoch:131	train_loss:0.0022	val_loss:2.8334 accuracy:0.7396 f1 score:0.7372
epoch:132	train_loss:0.0031	val_loss:2.8021 accuracy:0.7397 f1 score:0.7381
epoch:133	train_loss:0.0028	val_loss:2.8158 accuracy:0.7385 f1 score:0.7362
epoch:134	train_loss:0.0022	val_loss:2.8370 accuracy:0.7392 f1 score:0.7366
epoch:135	train_loss:0.0021	val_loss:2.8215 accuracy:0.7407 f1 score:0.7382
epoch:136	train_loss:0.0022	val_loss:2.8125 accuracy:0.7411 f1 score:0.7381
epoch:137	train_loss:0.0021	val_loss:2.8240 accuracy:0.7406 f1 score:0.7374
epoch:138	train_loss:0.0018	val_loss:2.8296 accuracy:0.7417 f1 score:0.7394
epoch:139	train_loss:0.0015	val_loss:2.8458 accuracy:0.7415 f1 score:0.7393
epoch:140	train_loss:0.0015	val_loss:2.8684 accuracy:0.7417 f1 score:0.7390
epoch:141	train_loss:0.0015	val_loss:2.8556 accuracy:0.7423 f1 score:0.7399
epoch:142	train_loss:0.0017	val_loss:2.8786 accuracy:0.7417 f1 score:0.7396
epoch:143	train_loss:0.0020	val_loss:2.8837 accuracy:0.7419 f1 score:0.7392
epoch:144	train_loss:0.0015	val_loss:2.8760 accuracy:0.7418 f1 score:0.7392
epoch:145	train_loss:0.0015	val_loss:2.8829 accuracy:0.7414 f1 score:0.7391
epoch:146	train_loss:0.0018	val_loss:2.8832 accuracy:0.7407 f1 score:0.7386
epoch:147	train_loss:0.0016	val_loss:2.8827 accuracy:0.7417 f1 score:0.7393
epoch:148	train_loss:0.0016	val_loss:2.8808 accuracy:0.7415 f1 score:0.7391
epoch:149	train_loss:0.0013	val_loss:2.8820 accuracy:0.7416 f1 score:0.7392
