# Supplementary material for: Fine-grained crop pest classification based on multi-scale feature fusion and mixed attention mechanisms
Source: Front Plant Sci. 2025 Apr 3;16:1500571. doi: 10.3389/fpls.2025.1500571 (PMC12003288; doi:10.3389/fpls.2025.1500571)
Supplement: Supplementary file 1 [file DataSheet1.zip › IP102-SwinTV2-B.txt]

epoch:0	train_loss:1.8996	val_loss:1.2611 accuracy:0.6542 f1 score:0.6381
epoch:1	train_loss:1.0734	val_loss:1.1297 accuracy:0.6925 f1 score:0.6816
epoch:2	train_loss:0.7950	val_loss:1.0901 accuracy:0.7128 f1 score:0.7034
epoch:3	train_loss:0.6092	val_loss:1.0886 accuracy:0.7157 f1 score:0.7124
epoch:4	train_loss:0.4679	val_loss:1.1490 accuracy:0.7228 f1 score:0.7177
epoch:5	train_loss:0.3553	val_loss:1.2601 accuracy:0.7151 f1 score:0.7139
epoch:6	train_loss:0.2867	val_loss:1.2850 accuracy:0.7192 f1 score:0.7185
epoch:7	train_loss:0.2340	val_loss:1.3860 accuracy:0.7220 f1 score:0.7220
epoch:8	train_loss:0.1959	val_loss:1.4105 accuracy:0.7239 f1 score:0.7210
epoch:9	train_loss:0.1705	val_loss:1.4876 accuracy:0.7249 f1 score:0.7233
epoch:10	train_loss:0.1487	val_loss:1.5560 accuracy:0.7223 f1 score:0.7213
epoch:11	train_loss:0.1295	val_loss:1.5889 accuracy:0.7251 f1 score:0.7215
epoch:12	train_loss:0.1213	val_loss:1.6345 accuracy:0.7207 f1 score:0.7173
epoch:13	train_loss:0.1110	val_loss:1.6753 accuracy:0.7278 f1 score:0.7239
epoch:14	train_loss:0.1033	val_loss:1.6815 accuracy:0.7260 f1 score:0.7233
epoch:15	train_loss:0.0941	val_loss:1.7821 accuracy:0.7197 f1 score:0.7144
epoch:16	train_loss:0.0903	val_loss:1.8011 accuracy:0.7235 f1 score:0.7184
epoch:17	train_loss:0.0792	val_loss:1.8362 accuracy:0.7182 f1 score:0.7193
epoch:18	train_loss:0.0774	val_loss:1.8053 accuracy:0.7224 f1 score:0.7210
epoch:19	train_loss:0.0760	val_loss:1.8847 accuracy:0.7170 f1 score:0.7158
epoch:20	train_loss:0.0704	val_loss:1.8906 accuracy:0.7235 f1 score:0.7211
epoch:21	train_loss:0.0688	val_loss:1.9153 accuracy:0.7207 f1 score:0.7215
epoch:22	train_loss:0.0610	val_loss:1.9218 accuracy:0.7216 f1 score:0.7182
epoch:23	train_loss:0.0645	val_loss:1.9251 accuracy:0.7242 f1 score:0.7230
epoch:24	train_loss:0.0603	val_loss:1.9297 accuracy:0.7252 f1 score:0.7231
epoch:25	train_loss:0.0552	val_loss:1.9599 accuracy:0.7246 f1 score:0.7224
epoch:26	train_loss:0.0514	val_loss:2.0066 accuracy:0.7252 f1 score:0.7244
epoch:27	train_loss:0.0544	val_loss:1.9906 accuracy:0.7233 f1 score:0.7216
epoch:28	train_loss:0.0536	val_loss:2.0316 accuracy:0.7234 f1 score:0.7198
epoch:29	train_loss:0.0506	val_loss:2.0192 accuracy:0.7258 f1 score:0.7244
epoch:30	train_loss:0.0475	val_loss:2.0169 accuracy:0.7292 f1 score:0.7265
epoch:31	train_loss:0.0478	val_loss:2.0345 accuracy:0.7240 f1 score:0.7233
epoch:32	train_loss:0.0419	val_loss:2.0597 accuracy:0.7224 f1 score:0.7212
epoch:33	train_loss:0.0438	val_loss:1.9577 accuracy:0.7283 f1 score:0.7242
epoch:34	train_loss:0.0433	val_loss:2.0867 accuracy:0.7290 f1 score:0.7267
epoch:35	train_loss:0.0394	val_loss:2.0863 accuracy:0.7283 f1 score:0.7237
epoch:36	train_loss:0.0389	val_loss:2.1390 accuracy:0.7278 f1 score:0.7238
epoch:37	train_loss:0.0403	val_loss:2.0619 accuracy:0.7279 f1 score:0.7261
epoch:38	train_loss:0.0398	val_loss:2.1863 accuracy:0.7233 f1 score:0.7222
epoch:39	train_loss:0.0360	val_loss:2.1867 accuracy:0.7255 f1 score:0.7227
epoch:40	train_loss:0.0360	val_loss:2.2010 accuracy:0.7280 f1 score:0.7265
epoch:41	train_loss:0.0326	val_loss:2.1856 accuracy:0.7258 f1 score:0.7215
epoch:42	train_loss:0.0352	val_loss:2.1773 accuracy:0.7336 f1 score:0.7302
epoch:43	train_loss:0.0306	val_loss:2.1878 accuracy:0.7293 f1 score:0.7272
epoch:44	train_loss:0.0296	val_loss:2.1945 accuracy:0.7270 f1 score:0.7267
epoch:45	train_loss:0.0328	val_loss:2.2453 accuracy:0.7278 f1 score:0.7250
epoch:46	train_loss:0.0312	val_loss:2.1899 accuracy:0.7293 f1 score:0.7261
epoch:47	train_loss:0.0285	val_loss:2.2267 accuracy:0.7273 f1 score:0.7234
epoch:48	train_loss:0.0291	val_loss:2.2783 accuracy:0.7244 f1 score:0.7219
epoch:49	train_loss:0.0289	val_loss:2.1558 accuracy:0.7263 f1 score:0.7245
epoch:50	train_loss:0.0276	val_loss:2.2561 accuracy:0.7255 f1 score:0.7240
epoch:51	train_loss:0.0241	val_loss:2.2566 accuracy:0.7264 f1 score:0.7245
epoch:52	train_loss:0.0253	val_loss:2.2584 accuracy:0.7251 f1 score:0.7240
epoch:53	train_loss:0.0241	val_loss:2.1973 accuracy:0.7260 f1 score:0.7250
epoch:54	train_loss:0.0271	val_loss:2.2858 accuracy:0.7262 f1 score:0.7239
epoch:55	train_loss:0.0227	val_loss:2.3654 accuracy:0.7319 f1 score:0.7290
epoch:56	train_loss:0.0241	val_loss:2.2627 accuracy:0.7293 f1 score:0.7256
epoch:57	train_loss:0.0235	val_loss:2.3868 accuracy:0.7287 f1 score:0.7251
epoch:58	train_loss:0.0239	val_loss:2.2326 accuracy:0.7284 f1 score:0.7262
epoch:59	train_loss:0.0225	val_loss:2.2729 accuracy:0.7293 f1 score:0.7255
epoch:60	train_loss:0.0212	val_loss:2.2741 accuracy:0.7261 f1 score:0.7240
epoch:61	train_loss:0.0185	val_loss:2.3594 accuracy:0.7310 f1 score:0.7280
epoch:62	train_loss:0.0189	val_loss:2.3619 accuracy:0.7286 f1 score:0.7257
epoch:63	train_loss:0.0221	val_loss:2.4273 accuracy:0.7291 f1 score:0.7236
epoch:64	train_loss:0.0199	val_loss:2.2983 accuracy:0.7266 f1 score:0.7231
epoch:65	train_loss:0.0164	val_loss:2.4117 accuracy:0.7291 f1 score:0.7257
epoch:66	train_loss:0.0171	val_loss:2.3583 accuracy:0.7278 f1 score:0.7238
epoch:67	train_loss:0.0189	val_loss:2.3470 accuracy:0.7258 f1 score:0.7237
epoch:68	train_loss:0.0157	val_loss:2.3396 accuracy:0.7300 f1 score:0.7271
epoch:69	train_loss:0.0173	val_loss:2.3413 accuracy:0.7294 f1 score:0.7266
epoch:70	train_loss:0.0177	val_loss:2.3467 accuracy:0.7311 f1 score:0.7282
epoch:71	train_loss:0.0162	val_loss:2.3855 accuracy:0.7306 f1 score:0.7252
epoch:72	train_loss:0.0134	val_loss:2.4083 accuracy:0.7315 f1 score:0.7278
epoch:73	train_loss:0.0137	val_loss:2.4719 accuracy:0.7303 f1 score:0.7281
epoch:74	train_loss:0.0124	val_loss:2.4953 accuracy:0.7316 f1 score:0.7305
epoch:75	train_loss:0.0135	val_loss:2.5292 accuracy:0.7263 f1 score:0.7222
epoch:76	train_loss:0.0151	val_loss:2.4593 accuracy:0.7330 f1 score:0.7294
epoch:77	train_loss:0.0130	val_loss:2.4437 accuracy:0.7316 f1 score:0.7273
epoch:78	train_loss:0.0138	val_loss:2.4373 accuracy:0.7350 f1 score:0.7327
epoch:79	train_loss:0.0121	val_loss:2.3894 accuracy:0.7323 f1 score:0.7295
epoch:80	train_loss:0.0127	val_loss:2.3933 accuracy:0.7346 f1 score:0.7336
epoch:81	train_loss:0.0107	val_loss:2.4965 accuracy:0.7326 f1 score:0.7293
epoch:82	train_loss:0.0128	val_loss:2.4887 accuracy:0.7307 f1 score:0.7284
epoch:83	train_loss:0.0102	val_loss:2.5731 accuracy:0.7324 f1 score:0.7297
epoch:84	train_loss:0.0122	val_loss:2.4414 accuracy:0.7331 f1 score:0.7317
epoch:85	train_loss:0.0095	val_loss:2.5329 accuracy:0.7345 f1 score:0.7306
epoch:86	train_loss:0.0139	val_loss:2.4337 accuracy:0.7324 f1 score:0.7299
epoch:87	train_loss:0.0087	val_loss:2.5134 accuracy:0.7311 f1 score:0.7300
epoch:88	train_loss:0.0111	val_loss:2.4733 accuracy:0.7318 f1 score:0.7293
epoch:89	train_loss:0.0092	val_loss:2.5126 accuracy:0.7339 f1 score:0.7306
epoch:90	train_loss:0.0081	val_loss:2.5194 accuracy:0.7325 f1 score:0.7307
epoch:91	train_loss:0.0101	val_loss:2.4942 accuracy:0.7331 f1 score:0.7308
epoch:92	train_loss:0.0095	val_loss:2.4566 accuracy:0.7302 f1 score:0.7268
epoch:93	train_loss:0.0105	val_loss:2.5566 accuracy:0.7312 f1 score:0.7289
epoch:94	train_loss:0.0086	val_loss:2.5161 accuracy:0.7343 f1 score:0.7312
epoch:95	train_loss:0.0084	val_loss:2.5214 accuracy:0.7354 f1 score:0.7323
epoch:96	train_loss:0.0088	val_loss:2.5206 accuracy:0.7337 f1 score:0.7289
epoch:97	train_loss:0.0071	val_loss:2.5100 accuracy:0.7339 f1 score:0.7298
epoch:98	train_loss:0.0094	val_loss:2.5124 accuracy:0.7348 f1 score:0.7308
epoch:99	train_loss:0.0072	val_loss:2.5534 accuracy:0.7323 f1 score:0.7301
epoch:100	train_loss:0.0065	val_loss:2.6188 accuracy:0.7332 f1 score:0.7284
epoch:101	train_loss:0.0066	val_loss:2.5727 accuracy:0.7332 f1 score:0.7299
epoch:102	train_loss:0.0071	val_loss:2.5601 accuracy:0.7319 f1 score:0.7290
epoch:103	train_loss:0.0064	val_loss:2.6236 accuracy:0.7336 f1 score:0.7295
epoch:104	train_loss:0.0071	val_loss:2.4897 accuracy:0.7316 f1 score:0.7295
epoch:105	train_loss:0.0052	val_loss:2.6002 accuracy:0.7336 f1 score:0.7291
epoch:106	train_loss:0.0053	val_loss:2.6414 accuracy:0.7359 f1 score:0.7317
epoch:107	train_loss:0.0056	val_loss:2.6349 accuracy:0.7336 f1 score:0.7312
epoch:108	train_loss:0.0056	val_loss:2.6064 accuracy:0.7358 f1 score:0.7330
epoch:109	train_loss:0.0054	val_loss:2.6488 accuracy:0.7334 f1 score:0.7315
epoch:110	train_loss:0.0056	val_loss:2.6478 accuracy:0.7333 f1 score:0.7320
epoch:111	train_loss:0.0063	val_loss:2.6104 accuracy:0.7374 f1 score:0.7333
epoch:112	train_loss:0.0033	val_loss:2.6902 accuracy:0.7383 f1 score:0.7355
epoch:113	train_loss:0.0035	val_loss:2.7183 accuracy:0.7346 f1 score:0.7314
epoch:114	train_loss:0.0047	val_loss:2.6384 accuracy:0.7347 f1 score:0.7320
epoch:115	train_loss:0.0046	val_loss:2.6086 accuracy:0.7354 f1 score:0.7324
epoch:116	train_loss:0.0041	val_loss:2.6824 accuracy:0.7365 f1 score:0.7317
epoch:117	train_loss:0.0040	val_loss:2.7421 accuracy:0.7344 f1 score:0.7309
epoch:118	train_loss:0.0035	val_loss:2.7193 accuracy:0.7361 f1 score:0.7331
epoch:119	train_loss:0.0035	val_loss:2.7042 accuracy:0.7370 f1 score:0.7337
epoch:120	train_loss:0.0048	val_loss:2.6572 accuracy:0.7384 f1 score:0.7358
epoch:121	train_loss:0.0031	val_loss:2.7097 accuracy:0.7368 f1 score:0.7345
epoch:122	train_loss:0.0031	val_loss:2.7247 accuracy:0.7367 f1 score:0.7338
epoch:123	train_loss:0.0031	val_loss:2.7506 accuracy:0.7399 f1 score:0.7359
epoch:124	train_loss:0.0033	val_loss:2.7494 accuracy:0.7391 f1 score:0.7364
epoch:125	train_loss:0.0028	val_loss:2.7195 accuracy:0.7372 f1 score:0.7340
epoch:126	train_loss:0.0021	val_loss:2.7717 accuracy:0.7387 f1 score:0.7363
epoch:127	train_loss:0.0029	val_loss:2.7809 accuracy:0.7363 f1 score:0.7328
epoch:128	train_loss:0.0025	val_loss:2.7829 accuracy:0.7396 f1 score:0.7364
epoch:129	train_loss:0.0029	val_loss:2.7676 accuracy:0.7379 f1 score:0.7359
epoch:130	train_loss:0.0023	val_loss:2.7887 accuracy:0.7393 f1 score:0.7363
epoch:131	train_loss:0.0022	val_loss:2.8124 accuracy:0.7378 f1 score:0.7360
epoch:132	train_loss:0.0021	val_loss:2.7867 accuracy:0.7406 f1 score:0.7378
epoch:133	train_loss:0.0021	val_loss:2.7865 accuracy:0.7423 f1 score:0.7383
epoch:134	train_loss:0.0022	val_loss:2.7887 accuracy:0.7419 f1 score:0.7386
epoch:135	train_loss:0.0023	val_loss:2.7873 accuracy:0.7407 f1 score:0.7375
epoch:136	train_loss:0.0018	val_loss:2.8177 accuracy:0.7412 f1 score:0.7375
epoch:137	train_loss:0.0018	val_loss:2.8283 accuracy:0.7388 f1 score:0.7357
epoch:138	train_loss:0.0020	val_loss:2.8164 accuracy:0.7393 f1 score:0.7365
epoch:139	train_loss:0.0009	val_loss:2.8206 accuracy:0.7398 f1 score:0.7371
epoch:140	train_loss:0.0016	val_loss:2.8454 accuracy:0.7407 f1 score:0.7376
epoch:141	train_loss:0.0014	val_loss:2.8237 accuracy:0.7416 f1 score:0.7379
epoch:142	train_loss:0.0017	val_loss:2.8301 accuracy:0.7420 f1 score:0.7383
epoch:143	train_loss:0.0016	val_loss:2.8190 accuracy:0.7424 f1 score:0.7396
epoch:144	train_loss:0.0011	val_loss:2.8305 accuracy:0.7426 f1 score:0.7395
epoch:145	train_loss:0.0011	val_loss:2.8348 accuracy:0.7422 f1 score:0.7392
epoch:146	train_loss:0.0011	val_loss:2.8396 accuracy:0.7420 f1 score:0.7389
epoch:147	train_loss:0.0009	val_loss:2.8339 accuracy:0.7423 f1 score:0.7390
epoch:148	train_loss:0.0015	val_loss:2.8340 accuracy:0.7431 f1 score:0.7398
epoch:149	train_loss:0.0010	val_loss:2.8322 accuracy:0.7430 f1 score:0.7397
