# Supplementary material for: Fine-grained crop pest classification based on multi-scale feature fusion and mixed attention mechanisms
Source: Front Plant Sci. 2025 Apr 3;16:1500571. doi: 10.3389/fpls.2025.1500571 (PMC12003288; doi:10.3389/fpls.2025.1500571)
Supplement: Supplementary file 1 [file DataSheet1.zip › IP102-VGG-16.txt]

epoch:0	train_loss:2.4083	val_loss:1.6887 accuracy:0.5571 f1 score:0.5336
epoch:1	train_loss:1.4474	val_loss:1.4962 accuracy:0.6002 f1 score:0.5941
epoch:2	train_loss:0.9725	val_loss:1.4120 accuracy:0.6362 f1 score:0.6296
epoch:3	train_loss:0.6185	val_loss:1.4293 accuracy:0.6491 f1 score:0.6481
epoch:4	train_loss:0.4070	val_loss:1.5688 accuracy:0.6564 f1 score:0.6538
epoch:5	train_loss:0.2866	val_loss:1.6505 accuracy:0.6483 f1 score:0.6457
epoch:6	train_loss:0.2243	val_loss:1.9234 accuracy:0.6520 f1 score:0.6472
epoch:7	train_loss:0.1870	val_loss:1.8523 accuracy:0.6512 f1 score:0.6512
epoch:8	train_loss:0.1561	val_loss:1.8460 accuracy:0.6529 f1 score:0.6503
epoch:9	train_loss:0.1322	val_loss:1.9806 accuracy:0.6430 f1 score:0.6439
epoch:10	train_loss:0.1193	val_loss:1.9979 accuracy:0.6511 f1 score:0.6493
epoch:11	train_loss:0.1054	val_loss:2.0975 accuracy:0.6535 f1 score:0.6498
epoch:12	train_loss:0.1027	val_loss:2.0225 accuracy:0.6510 f1 score:0.6477
epoch:13	train_loss:0.0848	val_loss:2.3184 accuracy:0.6443 f1 score:0.6407
epoch:14	train_loss:0.0802	val_loss:2.1547 accuracy:0.6491 f1 score:0.6477
epoch:15	train_loss:0.0757	val_loss:2.1556 accuracy:0.6379 f1 score:0.6380
epoch:16	train_loss:0.0721	val_loss:1.9928 accuracy:0.6569 f1 score:0.6535
epoch:17	train_loss:0.0590	val_loss:2.2417 accuracy:0.6359 f1 score:0.6331
epoch:18	train_loss:0.0626	val_loss:2.5352 accuracy:0.6491 f1 score:0.6439
epoch:19	train_loss:0.0546	val_loss:2.4307 accuracy:0.6517 f1 score:0.6485
epoch:20	train_loss:0.0594	val_loss:2.5611 accuracy:0.6461 f1 score:0.6417
epoch:21	train_loss:0.0542	val_loss:2.3390 accuracy:0.6480 f1 score:0.6448
epoch:22	train_loss:0.0455	val_loss:2.4883 accuracy:0.6483 f1 score:0.6441
epoch:23	train_loss:0.0488	val_loss:2.2123 accuracy:0.6457 f1 score:0.6428
epoch:24	train_loss:0.0440	val_loss:2.3216 accuracy:0.6474 f1 score:0.6464
epoch:25	train_loss:0.0432	val_loss:2.4551 accuracy:0.6539 f1 score:0.6504
epoch:26	train_loss:0.0394	val_loss:2.6221 accuracy:0.6536 f1 score:0.6503
epoch:27	train_loss:0.0393	val_loss:2.7014 accuracy:0.6522 f1 score:0.6498
epoch:28	train_loss:0.0370	val_loss:2.5463 accuracy:0.6430 f1 score:0.6373
epoch:29	train_loss:0.0353	val_loss:2.6218 accuracy:0.6432 f1 score:0.6421
epoch:30	train_loss:0.0360	val_loss:2.7112 accuracy:0.6336 f1 score:0.6311
epoch:31	train_loss:0.0337	val_loss:2.8028 accuracy:0.6458 f1 score:0.6443
epoch:32	train_loss:0.0330	val_loss:2.8050 accuracy:0.6502 f1 score:0.6447
epoch:33	train_loss:0.0317	val_loss:2.6901 accuracy:0.6469 f1 score:0.6429
epoch:34	train_loss:0.0293	val_loss:2.7470 accuracy:0.6378 f1 score:0.6379
epoch:35	train_loss:0.0300	val_loss:2.8449 accuracy:0.6525 f1 score:0.6493
epoch:36	train_loss:0.0270	val_loss:2.5800 accuracy:0.6381 f1 score:0.6379
epoch:37	train_loss:0.0271	val_loss:2.5545 accuracy:0.6285 f1 score:0.6293
epoch:38	train_loss:0.0255	val_loss:3.1996 accuracy:0.6506 f1 score:0.6457
epoch:39	train_loss:0.0288	val_loss:2.6148 accuracy:0.6379 f1 score:0.6344
epoch:40	train_loss:0.0269	val_loss:2.7947 accuracy:0.6468 f1 score:0.6412
epoch:41	train_loss:0.0236	val_loss:2.5055 accuracy:0.6403 f1 score:0.6361
epoch:42	train_loss:0.0248	val_loss:2.5868 accuracy:0.6392 f1 score:0.6367
epoch:43	train_loss:0.0228	val_loss:2.9217 accuracy:0.6331 f1 score:0.6295
epoch:44	train_loss:0.0218	val_loss:2.9222 accuracy:0.6390 f1 score:0.6353
epoch:45	train_loss:0.0221	val_loss:3.3228 accuracy:0.6541 f1 score:0.6523
epoch:46	train_loss:0.0194	val_loss:2.8638 accuracy:0.6345 f1 score:0.6342
epoch:47	train_loss:0.0214	val_loss:3.1196 accuracy:0.6470 f1 score:0.6438
epoch:48	train_loss:0.0201	val_loss:2.5836 accuracy:0.6432 f1 score:0.6429
epoch:49	train_loss:0.0179	val_loss:3.2218 accuracy:0.6456 f1 score:0.6432
epoch:50	train_loss:0.0197	val_loss:3.4672 accuracy:0.6443 f1 score:0.6400
epoch:51	train_loss:0.0174	val_loss:2.7690 accuracy:0.6464 f1 score:0.6409
epoch:52	train_loss:0.0164	val_loss:3.8144 accuracy:0.6445 f1 score:0.6413
epoch:53	train_loss:0.0180	val_loss:3.2757 accuracy:0.6488 f1 score:0.6459
epoch:54	train_loss:0.0180	val_loss:3.5207 accuracy:0.6472 f1 score:0.6442
epoch:55	train_loss:0.0155	val_loss:3.0378 accuracy:0.6519 f1 score:0.6465
epoch:56	train_loss:0.0171	val_loss:3.2574 accuracy:0.6520 f1 score:0.6490
epoch:57	train_loss:0.0137	val_loss:3.4124 accuracy:0.6456 f1 score:0.6427
epoch:58	train_loss:0.0173	val_loss:2.9757 accuracy:0.6449 f1 score:0.6389
epoch:59	train_loss:0.0135	val_loss:3.2182 accuracy:0.6467 f1 score:0.6438
epoch:60	train_loss:0.0158	val_loss:3.2284 accuracy:0.6467 f1 score:0.6431
epoch:61	train_loss:0.0112	val_loss:4.0959 accuracy:0.6432 f1 score:0.6406
epoch:62	train_loss:0.0104	val_loss:3.9742 accuracy:0.6457 f1 score:0.6437
epoch:63	train_loss:0.0174	val_loss:3.8297 accuracy:0.6457 f1 score:0.6424
epoch:64	train_loss:0.0120	val_loss:3.0295 accuracy:0.6350 f1 score:0.6316
epoch:65	train_loss:0.0131	val_loss:3.9821 accuracy:0.6441 f1 score:0.6400
epoch:66	train_loss:0.0160	val_loss:3.3109 accuracy:0.6415 f1 score:0.6391
epoch:67	train_loss:0.0122	val_loss:3.1807 accuracy:0.6399 f1 score:0.6422
epoch:68	train_loss:0.0075	val_loss:3.7383 accuracy:0.6467 f1 score:0.6438
epoch:69	train_loss:0.0124	val_loss:3.9859 accuracy:0.6484 f1 score:0.6437
epoch:70	train_loss:0.0118	val_loss:3.1803 accuracy:0.6523 f1 score:0.6483
epoch:71	train_loss:0.0100	val_loss:3.6236 accuracy:0.6311 f1 score:0.6288
epoch:72	train_loss:0.0116	val_loss:4.2552 accuracy:0.6531 f1 score:0.6503
epoch:73	train_loss:0.0111	val_loss:3.6159 accuracy:0.6532 f1 score:0.6482
epoch:74	train_loss:0.0077	val_loss:4.2790 accuracy:0.6483 f1 score:0.6471
epoch:75	train_loss:0.0098	val_loss:3.1102 accuracy:0.6438 f1 score:0.6398
epoch:76	train_loss:0.0090	val_loss:3.2815 accuracy:0.6314 f1 score:0.6311
epoch:77	train_loss:0.0121	val_loss:3.4866 accuracy:0.6499 f1 score:0.6464
epoch:78	train_loss:0.0073	val_loss:3.7091 accuracy:0.6424 f1 score:0.6420
epoch:79	train_loss:0.0104	val_loss:3.9199 accuracy:0.6502 f1 score:0.6454
epoch:80	train_loss:0.0115	val_loss:3.8239 accuracy:0.6452 f1 score:0.6441
epoch:81	train_loss:0.0069	val_loss:3.8555 accuracy:0.6504 f1 score:0.6455
epoch:82	train_loss:0.0067	val_loss:4.2362 accuracy:0.6525 f1 score:0.6486
epoch:83	train_loss:0.0062	val_loss:4.5278 accuracy:0.6480 f1 score:0.6404
epoch:84	train_loss:0.0109	val_loss:3.0772 accuracy:0.6420 f1 score:0.6412
epoch:85	train_loss:0.0071	val_loss:4.1583 accuracy:0.6483 f1 score:0.6469
epoch:86	train_loss:0.0079	val_loss:3.8619 accuracy:0.6473 f1 score:0.6447
epoch:87	train_loss:0.0061	val_loss:4.4075 accuracy:0.6464 f1 score:0.6436
epoch:88	train_loss:0.0092	val_loss:3.6356 accuracy:0.6491 f1 score:0.6439
epoch:89	train_loss:0.0062	val_loss:3.6359 accuracy:0.6549 f1 score:0.6492
epoch:90	train_loss:0.0059	val_loss:4.1332 accuracy:0.6483 f1 score:0.6447
epoch:91	train_loss:0.0051	val_loss:3.6230 accuracy:0.6417 f1 score:0.6401
epoch:92	train_loss:0.0053	val_loss:4.5200 accuracy:0.6504 f1 score:0.6481
epoch:93	train_loss:0.0050	val_loss:4.1706 accuracy:0.6518 f1 score:0.6492
epoch:94	train_loss:0.0057	val_loss:3.4018 accuracy:0.6473 f1 score:0.6437
epoch:95	train_loss:0.0056	val_loss:5.1950 accuracy:0.6498 f1 score:0.6453
epoch:96	train_loss:0.0059	val_loss:4.5573 accuracy:0.6502 f1 score:0.6464
epoch:97	train_loss:0.0054	val_loss:3.4204 accuracy:0.6476 f1 score:0.6482
epoch:98	train_loss:0.0056	val_loss:3.3183 accuracy:0.6469 f1 score:0.6451
epoch:99	train_loss:0.0034	val_loss:4.0368 accuracy:0.6418 f1 score:0.6416
epoch:100	train_loss:0.0049	val_loss:4.4700 accuracy:0.6489 f1 score:0.6460
epoch:101	train_loss:0.0045	val_loss:4.2039 accuracy:0.6485 f1 score:0.6454
epoch:102	train_loss:0.0044	val_loss:4.0935 accuracy:0.6513 f1 score:0.6477
epoch:103	train_loss:0.0030	val_loss:4.1018 accuracy:0.6508 f1 score:0.6490
epoch:104	train_loss:0.0048	val_loss:3.9498 accuracy:0.6523 f1 score:0.6485
epoch:105	train_loss:0.0030	val_loss:3.8345 accuracy:0.6546 f1 score:0.6492
epoch:106	train_loss:0.0047	val_loss:4.6998 accuracy:0.6493 f1 score:0.6482
epoch:107	train_loss:0.0049	val_loss:4.6273 accuracy:0.6515 f1 score:0.6477
epoch:108	train_loss:0.0028	val_loss:5.0405 accuracy:0.6534 f1 score:0.6480
epoch:109	train_loss:0.0047	val_loss:4.7942 accuracy:0.6528 f1 score:0.6479
epoch:110	train_loss:0.0025	val_loss:4.5671 accuracy:0.6556 f1 score:0.6515
epoch:111	train_loss:0.0015	val_loss:4.0060 accuracy:0.6498 f1 score:0.6473
epoch:112	train_loss:0.0028	val_loss:4.9836 accuracy:0.6563 f1 score:0.6510
epoch:113	train_loss:0.0031	val_loss:4.7397 accuracy:0.6542 f1 score:0.6503
epoch:114	train_loss:0.0029	val_loss:4.2390 accuracy:0.6531 f1 score:0.6500
epoch:115	train_loss:0.0016	val_loss:4.4443 accuracy:0.6503 f1 score:0.6476
epoch:116	train_loss:0.0009	val_loss:4.7072 accuracy:0.6552 f1 score:0.6513
epoch:117	train_loss:0.0017	val_loss:4.8277 accuracy:0.6535 f1 score:0.6495
epoch:118	train_loss:0.0023	val_loss:5.2134 accuracy:0.6500 f1 score:0.6485
epoch:119	train_loss:0.0020	val_loss:4.9041 accuracy:0.6489 f1 score:0.6434
epoch:120	train_loss:0.0015	val_loss:5.4543 accuracy:0.6531 f1 score:0.6510
epoch:121	train_loss:0.0023	val_loss:5.4899 accuracy:0.6541 f1 score:0.6492
epoch:122	train_loss:0.0006	val_loss:5.4538 accuracy:0.6569 f1 score:0.6517
epoch:123	train_loss:0.0021	val_loss:6.2151 accuracy:0.6554 f1 score:0.6515
epoch:124	train_loss:0.0016	val_loss:5.4305 accuracy:0.6591 f1 score:0.6550
epoch:125	train_loss:0.0008	val_loss:5.8023 accuracy:0.6582 f1 score:0.6528
epoch:126	train_loss:0.0010	val_loss:5.8892 accuracy:0.6595 f1 score:0.6555
epoch:127	train_loss:0.0010	val_loss:5.9753 accuracy:0.6589 f1 score:0.6536
epoch:128	train_loss:0.0005	val_loss:5.5394 accuracy:0.6593 f1 score:0.6559
epoch:129	train_loss:0.0009	val_loss:4.7560 accuracy:0.6529 f1 score:0.6509
epoch:130	train_loss:0.0007	val_loss:5.6883 accuracy:0.6566 f1 score:0.6521
epoch:131	train_loss:0.0006	val_loss:6.2756 accuracy:0.6564 f1 score:0.6521
epoch:132	train_loss:0.0003	val_loss:5.9944 accuracy:0.6603 f1 score:0.6566
epoch:133	train_loss:0.0003	val_loss:5.1676 accuracy:0.6615 f1 score:0.6592
epoch:134	train_loss:0.0016	val_loss:4.9932 accuracy:0.6636 f1 score:0.6589
epoch:135	train_loss:0.0002	val_loss:5.3317 accuracy:0.6644 f1 score:0.6601
epoch:136	train_loss:0.0002	val_loss:6.2587 accuracy:0.6626 f1 score:0.6592
epoch:137	train_loss:0.0001	val_loss:6.0754 accuracy:0.6636 f1 score:0.6591
epoch:138	train_loss:0.0012	val_loss:6.1023 accuracy:0.6623 f1 score:0.6579
epoch:139	train_loss:0.0002	val_loss:5.8477 accuracy:0.6613 f1 score:0.6573
epoch:140	train_loss:0.0001	val_loss:5.7338 accuracy:0.6598 f1 score:0.6566
epoch:141	train_loss:0.0003	val_loss:5.3790 accuracy:0.6578 f1 score:0.6559
epoch:142	train_loss:0.0001	val_loss:5.2427 accuracy:0.6590 f1 score:0.6574
epoch:143	train_loss:0.0001	val_loss:5.7145 accuracy:0.6623 f1 score:0.6584
epoch:144	train_loss:0.0001	val_loss:5.9609 accuracy:0.6633 f1 score:0.6590
epoch:145	train_loss:0.0003	val_loss:5.8088 accuracy:0.6623 f1 score:0.6582
epoch:146	train_loss:0.0001	val_loss:6.0834 accuracy:0.6625 f1 score:0.6585
epoch:147	train_loss:0.0001	val_loss:6.2059 accuracy:0.6628 f1 score:0.6588
epoch:148	train_loss:0.0000	val_loss:6.2778 accuracy:0.6629 f1 score:0.6589
epoch:149	train_loss:0.0000	val_loss:6.2841 accuracy:0.6636 f1 score:0.6594
