# Supplementary material for: Fine-grained crop pest classification based on multi-scale feature fusion and mixed attention mechanisms
Source: Front Plant Sci. 2025 Apr 3;16:1500571. doi: 10.3389/fpls.2025.1500571 (PMC12003288; doi:10.3389/fpls.2025.1500571)
Supplement: Supplementary file 1 [file DataSheet1.zip › Li_ConvNeXt-B.txt]

epoch:0	train_loss:1.0699	val_loss:0.2014 accuracy:0.9721 f1 score:0.9719
epoch:1	train_loss:0.1786	val_loss:0.0836 accuracy:0.9802 f1 score:0.9802
epoch:2	train_loss:0.0728	val_loss:0.0731 accuracy:0.9796 f1 score:0.9795
epoch:3	train_loss:0.0438	val_loss:0.0619 accuracy:0.9802 f1 score:0.9801
epoch:4	train_loss:0.0287	val_loss:0.0583 accuracy:0.9816 f1 score:0.9816
epoch:5	train_loss:0.0208	val_loss:0.0660 accuracy:0.9816 f1 score:0.9815
epoch:6	train_loss:0.0164	val_loss:0.0576 accuracy:0.9836 f1 score:0.9836
epoch:7	train_loss:0.0126	val_loss:0.0564 accuracy:0.9823 f1 score:0.9822
epoch:8	train_loss:0.0114	val_loss:0.0570 accuracy:0.9830 f1 score:0.9829
epoch:9	train_loss:0.0100	val_loss:0.0593 accuracy:0.9830 f1 score:0.9829
