# Supplementary material for: Fine-grained crop pest classification based on multi-scale feature fusion and mixed attention mechanisms
Source: Front Plant Sci. 2025 Apr 3;16:1500571. doi: 10.3389/fpls.2025.1500571 (PMC12003288; doi:10.3389/fpls.2025.1500571)
Supplement: Supplementary file 1 [file DataSheet1.zip › Li_ConvNeXt-L.txt]

epoch:0	train_loss:0.6964	val_loss:0.1205 accuracy:0.9741 f1 score:0.9741
epoch:1	train_loss:0.0899	val_loss:0.0785 accuracy:0.9789 f1 score:0.9788
epoch:2	train_loss:0.0401	val_loss:0.0678 accuracy:0.9789 f1 score:0.9788
epoch:3	train_loss:0.0236	val_loss:0.0657 accuracy:0.9830 f1 score:0.9829
epoch:4	train_loss:0.0152	val_loss:0.0628 accuracy:0.9830 f1 score:0.9829
epoch:5	train_loss:0.0120	val_loss:0.0596 accuracy:0.9823 f1 score:0.9822
epoch:6	train_loss:0.0091	val_loss:0.0607 accuracy:0.9823 f1 score:0.9822
epoch:7	train_loss:0.0089	val_loss:0.0635 accuracy:0.9830 f1 score:0.9829
epoch:8	train_loss:0.0068	val_loss:0.0589 accuracy:0.9830 f1 score:0.9829
epoch:9	train_loss:0.0061	val_loss:0.0590 accuracy:0.9823 f1 score:0.9822
