# Supplementary material for: Fine-grained crop pest classification based on multi-scale feature fusion and mixed attention mechanisms
Source: Front Plant Sci. 2025 Apr 3;16:1500571. doi: 10.3389/fpls.2025.1500571 (PMC12003288; doi:10.3389/fpls.2025.1500571)
Supplement: Supplementary file 1 [file DataSheet1.zip › Li_DeiT-B.txt]

epoch:0	train_loss:0.4483	val_loss:0.1250 accuracy:0.9618 f1 score:0.9617
epoch:1	train_loss:0.0347	val_loss:0.0783 accuracy:0.9741 f1 score:0.9740
epoch:2	train_loss:0.0101	val_loss:0.0675 accuracy:0.9809 f1 score:0.9809
epoch:3	train_loss:0.0056	val_loss:0.0642 accuracy:0.9768 f1 score:0.9768
epoch:4	train_loss:0.0034	val_loss:0.0622 accuracy:0.9789 f1 score:0.9788
epoch:5	train_loss:0.0025	val_loss:0.0633 accuracy:0.9789 f1 score:0.9788
epoch:6	train_loss:0.0014	val_loss:0.0643 accuracy:0.9796 f1 score:0.9795
epoch:7	train_loss:0.0010	val_loss:0.0638 accuracy:0.9789 f1 score:0.9788
epoch:8	train_loss:0.0009	val_loss:0.0639 accuracy:0.9789 f1 score:0.9788
epoch:9	train_loss:0.0008	val_loss:0.0640 accuracy:0.9789 f1 score:0.9788
