# Supplementary material for: Fine-grained crop pest classification based on multi-scale feature fusion and mixed attention mechanisms
Source: Front Plant Sci. 2025 Apr 3;16:1500571. doi: 10.3389/fpls.2025.1500571 (PMC12003288; doi:10.3389/fpls.2025.1500571)
Supplement: Supplementary file 1 [file DataSheet1.zip › Li_DeiTV2-B.txt]

epoch:0	train_loss:0.3355	val_loss:0.0823 accuracy:0.9761 f1 score:0.9761
epoch:1	train_loss:0.0214	val_loss:0.0800 accuracy:0.9748 f1 score:0.9749
epoch:2	train_loss:0.0055	val_loss:0.0673 accuracy:0.9796 f1 score:0.9795
epoch:3	train_loss:0.0022	val_loss:0.0673 accuracy:0.9796 f1 score:0.9795
epoch:4	train_loss:0.0012	val_loss:0.0634 accuracy:0.9789 f1 score:0.9788
epoch:5	train_loss:0.0008	val_loss:0.0638 accuracy:0.9789 f1 score:0.9788
epoch:6	train_loss:0.0005	val_loss:0.0641 accuracy:0.9789 f1 score:0.9788
epoch:7	train_loss:0.0002	val_loss:0.0640 accuracy:0.9789 f1 score:0.9788
epoch:8	train_loss:0.0002	val_loss:0.0639 accuracy:0.9789 f1 score:0.9788
epoch:9	train_loss:0.0002	val_loss:0.0640 accuracy:0.9796 f1 score:0.9795
