# Supplementary material for: Fine-grained crop pest classification based on multi-scale feature fusion and mixed attention mechanisms
Source: Front Plant Sci. 2025 Apr 3;16:1500571. doi: 10.3389/fpls.2025.1500571 (PMC12003288; doi:10.3389/fpls.2025.1500571)
Supplement: Supplementary file 1 [file DataSheet1.zip › Li_DeiTV2-L.txt]

epoch:0	train_loss:0.2926	val_loss:0.0662 accuracy:0.9823 f1 score:0.9823
epoch:1	train_loss:0.0205	val_loss:0.0579 accuracy:0.9864 f1 score:0.9863
epoch:2	train_loss:0.0044	val_loss:0.0626 accuracy:0.9850 f1 score:0.9850
epoch:3	train_loss:0.0013	val_loss:0.0559 accuracy:0.9864 f1 score:0.9863
epoch:4	train_loss:0.0005	val_loss:0.0573 accuracy:0.9864 f1 score:0.9863
epoch:5	train_loss:0.0002	val_loss:0.0620 accuracy:0.9870 f1 score:0.9870
epoch:6	train_loss:0.0002	val_loss:0.0575 accuracy:0.9870 f1 score:0.9870
epoch:7	train_loss:0.0001	val_loss:0.0579 accuracy:0.9864 f1 score:0.9863
epoch:8	train_loss:0.0001	val_loss:0.0585 accuracy:0.9864 f1 score:0.9863
epoch:9	train_loss:0.0001	val_loss:0.0583 accuracy:0.9864 f1 score:0.9863
