# Supplementary material for: Fine-grained crop pest classification based on multi-scale feature fusion and mixed attention mechanisms
Source: Front Plant Sci. 2025 Apr 3;16:1500571. doi: 10.3389/fpls.2025.1500571 (PMC12003288; doi:10.3389/fpls.2025.1500571)
Supplement: Supplementary file 1 [file DataSheet1.zip › Li_ours.txt]

epoch:0	train_loss:1.1236	val_loss:0.2658 accuracy:0.9721 f1 score:0.9719
epoch:1	train_loss:0.1972	val_loss:0.0951 accuracy:0.9816 f1 score:0.9816
epoch:2	train_loss:0.0778	val_loss:0.0668 accuracy:0.9843 f1 score:0.9843
epoch:3	train_loss:0.0438	val_loss:0.0602 accuracy:0.9850 f1 score:0.9850
epoch:4	train_loss:0.0279	val_loss:0.0598 accuracy:0.9870 f1 score:0.9870
epoch:5	train_loss:0.0204	val_loss:0.0566 accuracy:0.9857 f1 score:0.9857
epoch:6	train_loss:0.0176	val_loss:0.0525 accuracy:0.9857 f1 score:0.9857
epoch:7	train_loss:0.0140	val_loss:0.0550 accuracy:0.9877 f1 score:0.9877
epoch:8	train_loss:0.0132	val_loss:0.0541 accuracy:0.9870 f1 score:0.9870
epoch:9	train_loss:0.0116	val_loss:0.0540 accuracy:0.9870 f1 score:0.9870
