# Supplementary material for: Fine-grained crop pest classification based on multi-scale feature fusion and mixed attention mechanisms
Source: Front Plant Sci. 2025 Apr 3;16:1500571. doi: 10.3389/fpls.2025.1500571 (PMC12003288; doi:10.3389/fpls.2025.1500571)
Supplement: Supplementary file 1 [file DataSheet1.zip › Li_ResNet-152.txt]

epoch:0	train_loss:0.8369	val_loss:0.1339 accuracy:0.9693 f1 score:0.9693
epoch:1	train_loss:0.2030	val_loss:0.1098 accuracy:0.9755 f1 score:0.9754
epoch:2	train_loss:0.1067	val_loss:0.0926 accuracy:0.9755 f1 score:0.9754
epoch:3	train_loss:0.0674	val_loss:0.1073 accuracy:0.9714 f1 score:0.9713
epoch:4	train_loss:0.0455	val_loss:0.1125 accuracy:0.9707 f1 score:0.9705
epoch:5	train_loss:0.0335	val_loss:0.1178 accuracy:0.9700 f1 score:0.9699
epoch:6	train_loss:0.0283	val_loss:0.1144 accuracy:0.9714 f1 score:0.9713
epoch:7	train_loss:0.0278	val_loss:0.1135 accuracy:0.9714 f1 score:0.9712
epoch:8	train_loss:0.0248	val_loss:0.1134 accuracy:0.9734 f1 score:0.9734
epoch:9	train_loss:0.0192	val_loss:0.1094 accuracy:0.9734 f1 score:0.9733
