# Supplementary material for: Fine-grained crop pest classification based on multi-scale feature fusion and mixed attention mechanisms
Source: Front Plant Sci. 2025 Apr 3;16:1500571. doi: 10.3389/fpls.2025.1500571 (PMC12003288; doi:10.3389/fpls.2025.1500571)
Supplement: Supplementary file 1 [file DataSheet1.zip › Li_ResNet-50.txt]

epoch:0	train_loss:1.0123	val_loss:0.1926 accuracy:0.9557 f1 score:0.9555
epoch:1	train_loss:0.2968	val_loss:0.1291 accuracy:0.9639 f1 score:0.9636
epoch:2	train_loss:0.1711	val_loss:0.1025 accuracy:0.9693 f1 score:0.9692
epoch:3	train_loss:0.0992	val_loss:0.1080 accuracy:0.9693 f1 score:0.9693
epoch:4	train_loss:0.0771	val_loss:0.0974 accuracy:0.9721 f1 score:0.9719
epoch:5	train_loss:0.0557	val_loss:0.1067 accuracy:0.9680 f1 score:0.9678
epoch:6	train_loss:0.0416	val_loss:0.1109 accuracy:0.9659 f1 score:0.9659
epoch:7	train_loss:0.0353	val_loss:0.1109 accuracy:0.9673 f1 score:0.9671
epoch:8	train_loss:0.0298	val_loss:0.1061 accuracy:0.9700 f1 score:0.9699
epoch:9	train_loss:0.0295	val_loss:0.0983 accuracy:0.9680 f1 score:0.9679
