# Supplementary material for: Fine-grained crop pest classification based on multi-scale feature fusion and mixed attention mechanisms
Source: Front Plant Sci. 2025 Apr 3;16:1500571. doi: 10.3389/fpls.2025.1500571 (PMC12003288; doi:10.3389/fpls.2025.1500571)
Supplement: Supplementary file 1 [file DataSheet1.zip › Li_SwinT-B.txt]

epoch:0	train_loss:0.6639	val_loss:0.0839 accuracy:0.9748 f1 score:0.9747
epoch:1	train_loss:0.0953	val_loss:0.0741 accuracy:0.9796 f1 score:0.9795
epoch:2	train_loss:0.0565	val_loss:0.0717 accuracy:0.9796 f1 score:0.9795
epoch:3	train_loss:0.0350	val_loss:0.0651 accuracy:0.9809 f1 score:0.9809
epoch:4	train_loss:0.0216	val_loss:0.0664 accuracy:0.9823 f1 score:0.9823
epoch:5	train_loss:0.0161	val_loss:0.0705 accuracy:0.9789 f1 score:0.9788
epoch:6	train_loss:0.0128	val_loss:0.0763 accuracy:0.9850 f1 score:0.9850
epoch:7	train_loss:0.0115	val_loss:0.0683 accuracy:0.9796 f1 score:0.9795
epoch:8	train_loss:0.0107	val_loss:0.0639 accuracy:0.9823 f1 score:0.9823
epoch:9	train_loss:0.0089	val_loss:0.0644 accuracy:0.9836 f1 score:0.9836
