# Supplementary material for: Fine-grained crop pest classification based on multi-scale feature fusion and mixed attention mechanisms
Source: Front Plant Sci. 2025 Apr 3;16:1500571. doi: 10.3389/fpls.2025.1500571 (PMC12003288; doi:10.3389/fpls.2025.1500571)
Supplement: Supplementary file 1 [file DataSheet1.zip › Li_SwinTV2-B.txt]

epoch:0	train_loss:2.0449	val_loss:1.6985 accuracy:0.7260 f1 score:0.7161
epoch:1	train_loss:1.4566	val_loss:1.0751 accuracy:0.8405 f1 score:0.8407
epoch:2	train_loss:1.0163	val_loss:0.7048 accuracy:0.8903 f1 score:0.8906
epoch:3	train_loss:0.7922	val_loss:0.5414 accuracy:0.8978 f1 score:0.8978
epoch:4	train_loss:0.6735	val_loss:0.4474 accuracy:0.9018 f1 score:0.9016
epoch:5	train_loss:0.5975	val_loss:0.4015 accuracy:0.9039 f1 score:0.9035
epoch:6	train_loss:0.5458	val_loss:0.3744 accuracy:0.9073 f1 score:0.9072
epoch:7	train_loss:0.5206	val_loss:0.3543 accuracy:0.9100 f1 score:0.9099
epoch:8	train_loss:0.5010	val_loss:0.3468 accuracy:0.9121 f1 score:0.9118
epoch:9	train_loss:0.5003	val_loss:0.3430 accuracy:0.9121 f1 score:0.9117
