# Supplementary material for: Fine-grained crop pest classification based on multi-scale feature fusion and mixed attention mechanisms
Source: Front Plant Sci. 2025 Apr 3;16:1500571. doi: 10.3389/fpls.2025.1500571 (PMC12003288; doi:10.3389/fpls.2025.1500571)
Supplement: Supplementary file 1 [file DataSheet1.zip › Li_VGG-16.txt]

epoch:0	train_loss:0.6953	val_loss:0.2236 accuracy:0.9284 f1 score:0.9287
epoch:1	train_loss:0.1779	val_loss:0.2053 accuracy:0.9380 f1 score:0.9376
epoch:2	train_loss:0.0771	val_loss:0.2188 accuracy:0.9346 f1 score:0.9354
epoch:3	train_loss:0.0443	val_loss:0.1863 accuracy:0.9468 f1 score:0.9466
epoch:4	train_loss:0.0154	val_loss:0.2295 accuracy:0.9448 f1 score:0.9447
epoch:5	train_loss:0.0086	val_loss:0.2217 accuracy:0.9530 f1 score:0.9527
epoch:6	train_loss:0.0072	val_loss:0.2163 accuracy:0.9502 f1 score:0.9501
epoch:7	train_loss:0.0091	val_loss:0.2066 accuracy:0.9543 f1 score:0.9542
epoch:8	train_loss:0.0036	val_loss:0.2192 accuracy:0.9502 f1 score:0.9501
epoch:9	train_loss:0.0030	val_loss:0.2194 accuracy:0.9536 f1 score:0.9534
