# Supplementary material for: Fine-grained crop pest classification based on multi-scale feature fusion and mixed attention mechanisms
Source: Front Plant Sci. 2025 Apr 3;16:1500571. doi: 10.3389/fpls.2025.1500571 (PMC12003288; doi:10.3389/fpls.2025.1500571)
Supplement: Supplementary file 1 [file DataSheet1.zip › Li_ViT-B.txt]

epoch:0	train_loss:0.3936	val_loss:0.1273 accuracy:0.9611 f1 score:0.9609
epoch:1	train_loss:0.0480	val_loss:0.1251 accuracy:0.9646 f1 score:0.9643
epoch:2	train_loss:0.0175	val_loss:0.0924 accuracy:0.9755 f1 score:0.9755
epoch:3	train_loss:0.0079	val_loss:0.0982 accuracy:0.9700 f1 score:0.9700
epoch:4	train_loss:0.0049	val_loss:0.1021 accuracy:0.9686 f1 score:0.9687
epoch:5	train_loss:0.0033	val_loss:0.1073 accuracy:0.9686 f1 score:0.9686
epoch:6	train_loss:0.0023	val_loss:0.1091 accuracy:0.9686 f1 score:0.9687
epoch:7	train_loss:0.0015	val_loss:0.1102 accuracy:0.9693 f1 score:0.9693
epoch:8	train_loss:0.0012	val_loss:0.1115 accuracy:0.9700 f1 score:0.9700
epoch:9	train_loss:0.0011	val_loss:0.1119 accuracy:0.9700 f1 score:0.9700
