# Supplementary material for: Fine-grained crop pest classification based on multi-scale feature fusion and mixed attention mechanisms
Source: Front Plant Sci. 2025 Apr 3;16:1500571. doi: 10.3389/fpls.2025.1500571 (PMC12003288; doi:10.3389/fpls.2025.1500571)
Supplement: Supplementary file 1 [file DataSheet1.zip › Li_ViT-L.txt]

epoch:0	train_loss:0.2596	val_loss:0.0954 accuracy:0.9768 f1 score:0.9768
epoch:1	train_loss:0.0182	val_loss:0.0830 accuracy:0.9755 f1 score:0.9754
epoch:2	train_loss:0.0028	val_loss:0.0868 accuracy:0.9782 f1 score:0.9781
epoch:3	train_loss:0.0009	val_loss:0.0834 accuracy:0.9775 f1 score:0.9775
epoch:4	train_loss:0.0005	val_loss:0.0847 accuracy:0.9789 f1 score:0.9788
epoch:5	train_loss:0.0003	val_loss:0.0863 accuracy:0.9782 f1 score:0.9782
epoch:6	train_loss:0.0003	val_loss:0.0874 accuracy:0.9782 f1 score:0.9781
epoch:7	train_loss:0.0002	val_loss:0.0884 accuracy:0.9782 f1 score:0.9781
epoch:8	train_loss:0.0002	val_loss:0.0890 accuracy:0.9775 f1 score:0.9775
epoch:9	train_loss:0.0002	val_loss:0.0982 accuracy:0.9775 f1 score:0.9775
