# Supplementary material for: Fine-grained crop pest classification based on multi-scale feature fusion and mixed attention mechanisms
Source: Front Plant Sci. 2025 Apr 3;16:1500571. doi: 10.3389/fpls.2025.1500571 (PMC12003288; doi:10.3389/fpls.2025.1500571)
Supplement: Supplementary file 1 [file DataSheet1.zip › ablation-base+SE-Plus.txt]

epoch:0	train_loss:1.5720508021665802	val_loss:1.0771227974281283	accuracy:0.6941067576408386
epoch:1	train_loss:0.8063509515836729	val_loss:0.9918260661597974	accuracy:0.7272647023200989
epoch:2	train_loss:0.4788087973833507	val_loss:1.0389313462178476	accuracy:0.7300058007240295
epoch:3	train_loss:0.2868156610598378	val_loss:1.147131117200413	accuracy:0.7243468165397644
epoch:4	train_loss:0.18486206555369158	val_loss:1.219357450557227	accuracy:0.7355321049690247
epoch:5	train_loss:0.13609312930283077	val_loss:1.2955779651814843	accuracy:0.7333657741546631
epoch:6	train_loss:0.10465978289795841	val_loss:1.3680959483648123	accuracy:0.731818437576294
epoch:7	train_loss:0.08717596887524987	val_loss:1.4179240324793982	accuracy:0.729828953742981
epoch:8	train_loss:0.0722543051904761	val_loss:1.4975286523641589	accuracy:0.7352668642997742
epoch:9	train_loss:0.06252128047660548	val_loss:1.5043892907202665	accuracy:0.7375215888023376
epoch:10	train_loss:0.05582288344289962	val_loss:1.541685133561218	accuracy:0.7335426211357117
epoch:11	train_loss:0.050182276686813666	val_loss:1.5999801067011024	accuracy:0.7347363233566284
epoch:12	train_loss:0.04950032894737384	val_loss:1.6124905311993865	accuracy:0.7341173887252808
epoch:13	train_loss:0.04345366463980783	val_loss:1.6559340562223546	accuracy:0.730934202671051
epoch:14	train_loss:0.04140137753426469	val_loss:1.659843034420526	accuracy:0.73690265417099
epoch:15	train_loss:0.038557906321444756	val_loss:1.700125615869924	accuracy:0.7341173887252808
epoch:16	train_loss:0.03941879434197735	val_loss:1.7457116199644147	accuracy:0.7363278865814209
epoch:17	train_loss:0.03312097869093897	val_loss:1.7362777001028182	accuracy:0.7392457723617554
epoch:18	train_loss:0.031263612669682896	val_loss:1.735147616355726	accuracy:0.7344710230827332
epoch:19	train_loss:0.028941475859595917	val_loss:1.8096255818131621	accuracy:0.7337194681167603
epoch:20	train_loss:0.032353470052063224	val_loss:1.8138620833190529	accuracy:0.7317742109298706
epoch:21	train_loss:0.02987154172709947	val_loss:1.791743855875992	accuracy:0.7361510396003723
epoch:22	train_loss:0.028248095852332164	val_loss:1.8505233100060863	accuracy:0.7330563068389893
epoch:23	train_loss:0.02595242365740829	val_loss:1.8308671787381172	accuracy:0.7366815805435181
epoch:24	train_loss:0.026284337964872638	val_loss:1.82989011137961	accuracy:0.7333657741546631
epoch:25	train_loss:0.022953589372431814	val_loss:1.9016556983874238	accuracy:0.7355321049690247
epoch:26	train_loss:0.02390360831897	val_loss:1.8511552240335958	accuracy:0.7403068542480469
epoch:27	train_loss:0.023194227970217838	val_loss:1.8549778157953156	accuracy:0.7339405417442322
epoch:28	train_loss:0.02181681372553064	val_loss:1.9322554346231962	accuracy:0.737433135509491
epoch:29	train_loss:0.02264966723982431	val_loss:1.9101855079557806	accuracy:0.7388479113578796
epoch:30	train_loss:0.018652558986893077	val_loss:1.8992696157017726	accuracy:0.7361952662467957
epoch:31	train_loss:0.02039140338170613	val_loss:1.9389075389845873	accuracy:0.7384058237075806
epoch:32	train_loss:0.01813899158718001	val_loss:1.962144452298674	accuracy:0.737565815448761
epoch:33	train_loss:0.02082483412722474	val_loss:1.9139548234926087	accuracy:0.734913170337677
epoch:34	train_loss:0.01650225490116003	val_loss:1.9622642829107935	accuracy:0.7390689253807068
epoch:35	train_loss:0.017415211356106377	val_loss:1.9560204536523644	accuracy:0.7379194498062134
epoch:36	train_loss:0.018448659692321664	val_loss:1.9916769799155933	accuracy:0.7391131520271301
epoch:37	train_loss:0.0163066779931106	val_loss:1.9840528241014885	accuracy:0.7389805316925049
epoch:38	train_loss:0.015291505860876258	val_loss:1.981508539496925	accuracy:0.737433135509491
epoch:39	train_loss:0.015330504944566536	val_loss:2.0497017870360756	accuracy:0.7375215888023376
epoch:40	train_loss:0.015745200503115227	val_loss:2.039392496436792	accuracy:0.739555299282074
epoch:41	train_loss:0.01361938581896203	val_loss:2.04467371974504	accuracy:0.7395110726356506
epoch:42	train_loss:0.014548899185279905	val_loss:2.0768158851030694	accuracy:0.7355321049690247
epoch:43	train_loss:0.01528332271333598	val_loss:2.043826918327151	accuracy:0.7407047748565674
epoch:44	train_loss:0.014549387555749452	val_loss:2.0643329168478872	accuracy:0.7336752414703369
epoch:45	train_loss:0.012782297000009896	val_loss:2.066595171474163	accuracy:0.7390247583389282
epoch:46	train_loss:0.01583159058337508	val_loss:2.0179727912539303	accuracy:0.7378752827644348
epoch:47	train_loss:0.014537921734489642	val_loss:2.067497371088666	accuracy:0.7391573786735535
epoch:48	train_loss:0.013048900750942291	val_loss:2.0745050841797528	accuracy:0.7392016053199768
epoch:49	train_loss:0.011747698984968797	val_loss:2.114943904177809	accuracy:0.7363721132278442
epoch:50	train_loss:0.011166662288706768	val_loss:2.104848605992939	accuracy:0.7373889684677124
epoch:51	train_loss:0.010282073689417793	val_loss:2.11206990349748	accuracy:0.7392899990081787
epoch:52	train_loss:0.009640134440998207	val_loss:2.1679551670962716	accuracy:0.7387152910232544
epoch:53	train_loss:0.010596343160701276	val_loss:2.139058400316973	accuracy:0.7408815622329712
epoch:54	train_loss:0.0099934962709485	val_loss:2.122290160101239	accuracy:0.7421637177467346
epoch:55	train_loss:0.01040480572264448	val_loss:2.165800582780865	accuracy:0.7396436929702759
epoch:56	train_loss:0.009136004116487987	val_loss:2.1311678613260745	accuracy:0.743180513381958
epoch:57	train_loss:0.010321096244870657	val_loss:2.1561969096286293	accuracy:0.7428268790245056
epoch:58	train_loss:0.010167469824993874	val_loss:2.139157297081792	accuracy:0.7435342073440552
epoch:59	train_loss:0.0070263992352120625	val_loss:2.185169483891977	accuracy:0.7385826110839844
epoch:60	train_loss:0.008627576745320702	val_loss:2.15986715069586	accuracy:0.7389805316925049
epoch:61	train_loss:0.009817678476053084	val_loss:2.1847085349309183	accuracy:0.7371678948402405
epoch:62	train_loss:0.009181022543280631	val_loss:2.189243921738703	accuracy:0.7422963380813599
epoch:63	train_loss:0.009056758515283146	val_loss:2.1618249683497313	accuracy:0.7436668872833252
epoch:64	train_loss:0.008720663169586917	val_loss:2.188826370715589	accuracy:0.7382731437683105
epoch:65	train_loss:0.007847178556033129	val_loss:2.1809557248881717	accuracy:0.7391573786735535
epoch:66	train_loss:0.00818555850322848	val_loss:2.195391284525816	accuracy:0.7403510808944702
epoch:67	train_loss:0.008516318856794549	val_loss:2.1847867007977215	accuracy:0.7444184422492981
epoch:68	train_loss:0.007667396537774961	val_loss:2.1673952821626354	accuracy:0.7418984174728394
epoch:69	train_loss:0.008094257709801099	val_loss:2.183230037609961	accuracy:0.7421194911003113
epoch:70	train_loss:0.007211464945352263	val_loss:2.1766764739952467	accuracy:0.7454794645309448
epoch:71	train_loss:0.0070210112966623914	val_loss:2.2348234329736214	accuracy:0.7406163215637207
epoch:72	train_loss:0.006893144335334594	val_loss:2.214428187723376	accuracy:0.7453468441963196
epoch:73	train_loss:0.007264529930292943	val_loss:2.269020437814896	accuracy:0.7421637177467346
epoch:74	train_loss:0.008175798734897134	val_loss:2.215011488936072	accuracy:0.7405279278755188
epoch:75	train_loss:0.006766848988078394	val_loss:2.1823223839807713	accuracy:0.7414563298225403
epoch:76	train_loss:0.005578233018866043	val_loss:2.210942948071083	accuracy:0.742517352104187
epoch:77	train_loss:0.00530680976989196	val_loss:2.259365886323354	accuracy:0.7443742156028748
epoch:78	train_loss:0.0054152280019063755	val_loss:2.2380049315503836	accuracy:0.7441973686218262
epoch:79	train_loss:0.005674009015688461	val_loss:2.289293004502839	accuracy:0.739334225654602
epoch:80	train_loss:0.00593913318259783	val_loss:2.2401412793736815	accuracy:0.7441532015800476
epoch:81	train_loss:0.004675322028591028	val_loss:2.2535260409496125	accuracy:0.74463951587677
epoch:82	train_loss:0.006132570903328603	val_loss:2.2281838752424195	accuracy:0.7464079260826111
epoch:83	train_loss:0.004730301264460308	val_loss:2.2372747953280365	accuracy:0.7442415952682495
epoch:84	train_loss:0.004912258605271429	val_loss:2.231738330503923	accuracy:0.7453468441963196
epoch:85	train_loss:0.0047108477305562	val_loss:2.290103646661807	accuracy:0.7461868524551392
epoch:86	train_loss:0.0044018121167119775	val_loss:2.2508494630139824	accuracy:0.7460984587669373
epoch:87	train_loss:0.0045571097718321	val_loss:2.2562944350561294	accuracy:0.7430037260055542
epoch:88	train_loss:0.003011515056959334	val_loss:2.3082888685746443	accuracy:0.7462310791015625
epoch:89	train_loss:0.0030225908383028828	val_loss:2.3215255824456458	accuracy:0.7454794645309448
epoch:90	train_loss:0.0032477365545202945	val_loss:2.348896680428756	accuracy:0.7436226606369019
epoch:91	train_loss:0.004608160984586075	val_loss:2.3456142291405584	accuracy:0.7465847730636597
epoch:92	train_loss:0.0037214693912230668	val_loss:2.337907053667214	accuracy:0.7443299889564514
epoch:93	train_loss:0.003575837928677703	val_loss:2.3459847487688403	accuracy:0.7458773851394653
epoch:94	train_loss:0.0034188593227818176	val_loss:2.374030066640913	accuracy:0.7468057870864868
epoch:95	train_loss:0.0029556577324094664	val_loss:2.4180259143530565	accuracy:0.7460100054740906
epoch:96	train_loss:0.004081110332632912	val_loss:2.3484633513943645	accuracy:0.7488837242126465
epoch:97	train_loss:0.0025032391456132307	val_loss:2.3552704516698144	accuracy:0.7479110956192017
epoch:98	train_loss:0.002850741719303687	val_loss:2.3613309939477536	accuracy:0.749148964881897
epoch:99	train_loss:0.003101120530724761	val_loss:2.3510489651131086	accuracy:0.7476016283035278
epoch:100	train_loss:0.0024220379163888625	val_loss:2.357023041479321	accuracy:0.7488837242126465
epoch:101	train_loss:0.002431840707019525	val_loss:2.368527703608954	accuracy:0.7474689483642578
epoch:102	train_loss:0.002959253506530592	val_loss:2.3607752727399958	accuracy:0.7473805546760559
epoch:103	train_loss:0.002146133343015987	val_loss:2.4310192512572235	accuracy:0.7486626505851746
epoch:104	train_loss:0.003695496390531334	val_loss:2.383350811614174	accuracy:0.7472921013832092
epoch:105	train_loss:0.002006811930848697	val_loss:2.3705661104204294	accuracy:0.7496795058250427
epoch:106	train_loss:0.002091758414277107	val_loss:2.388819064581411	accuracy:0.7480879426002502
epoch:107	train_loss:0.002031852299621669	val_loss:2.395450080322073	accuracy:0.7488394975662231
epoch:108	train_loss:0.002117769102147562	val_loss:2.4468032944489067	accuracy:0.7473363280296326
epoch:109	train_loss:0.002571051388927899	val_loss:2.4097480827249598	accuracy:0.7471153140068054
epoch:110	train_loss:0.002642442819609132	val_loss:2.3834890685712096	accuracy:0.7513595223426819
epoch:111	train_loss:0.0020608277804656026	val_loss:2.357883465888645	accuracy:0.7513595223426819
epoch:112	train_loss:0.0016321736093339008	val_loss:2.4118841457400664	accuracy:0.7488394975662231
epoch:113	train_loss:0.001103290559705855	val_loss:2.4144093756797123	accuracy:0.7533931732177734
epoch:114	train_loss:0.001661535110903251	val_loss:2.406087038540604	accuracy:0.7492815852165222
epoch:115	train_loss:0.0012289288255277878	val_loss:2.4132284643405146	accuracy:0.75224369764328
epoch:116	train_loss:0.0024508613938050436	val_loss:2.405432672025122	accuracy:0.749591052532196
epoch:117	train_loss:0.001435887017262206	val_loss:2.4172498447217228	accuracy:0.7499447464942932
epoch:118	train_loss:0.0010798916304875883	val_loss:2.4210808156993466	accuracy:0.7504310607910156
epoch:119	train_loss:0.00157359430816421	val_loss:2.419690790785084	accuracy:0.750254213809967
epoch:120	train_loss:0.0014592178241434955	val_loss:2.426872568133865	accuracy:0.7489279508590698
epoch:121	train_loss:0.0012637160516753908	val_loss:2.4346054091817755	accuracy:0.7500774264335632
epoch:122	train_loss:0.0009423592296849231	val_loss:2.4494704738196087	accuracy:0.7508732080459595
epoch:123	train_loss:0.0007582077860582012	val_loss:2.457350167607865	accuracy:0.7514036893844604
epoch:124	train_loss:0.000826873280299426	val_loss:2.4633796809417694	accuracy:0.7513595223426819
epoch:125	train_loss:0.0013176027219706052	val_loss:2.480770622276012	accuracy:0.7512710690498352
epoch:126	train_loss:0.000874637478445861	val_loss:2.4651024448336267	accuracy:0.7510942220687866
epoch:127	train_loss:0.0008646229905687357	val_loss:2.4678297483558533	accuracy:0.7528626918792725
epoch:128	train_loss:0.0008275037254757056	val_loss:2.4749854236967663	accuracy:0.7493700385093689
epoch:129	train_loss:0.0012769473484371453	val_loss:2.4917036945888142	accuracy:0.7526858448982239
epoch:130	train_loss:0.0011853215194882946	val_loss:2.4953903000817608	accuracy:0.7507405281066895
epoch:131	train_loss:0.0009422210883330595	val_loss:2.47224310015182	accuracy:0.7525973916053772
epoch:132	train_loss:0.0010581812896878482	val_loss:2.4650805199247436	accuracy:0.7507847547531128
epoch:133	train_loss:0.0006676066099108841	val_loss:2.4615040588307244	accuracy:0.7530837059020996
epoch:134	train_loss:0.001182085377741752	val_loss:2.4626098082544443	accuracy:0.7520226836204529
epoch:135	train_loss:0.0007186464713883711	val_loss:2.4579223850017473	accuracy:0.751801609992981
epoch:136	train_loss:0.0004304603489487942	val_loss:2.473437590363845	accuracy:0.751713216304779
epoch:137	train_loss:0.0007275559834403524	val_loss:2.473288001526869	accuracy:0.7514921426773071
epoch:138	train_loss:0.0008918185605523982	val_loss:2.473723132674394	accuracy:0.7527742385864258
epoch:139	train_loss:0.0007638659017547996	val_loss:2.4684971511111065	accuracy:0.7527300119400024
epoch:140	train_loss:0.0006076803680643035	val_loss:2.454388183532375	accuracy:0.7531721591949463
epoch:141	train_loss:0.000684225839553807	val_loss:2.45899181158573	accuracy:0.7538353204727173
epoch:142	train_loss:0.00040173695167487885	val_loss:2.4511737021099895	accuracy:0.7533047795295715
epoch:143	train_loss:0.0005240417435995505	val_loss:2.454441774009478	accuracy:0.7541005611419678
epoch:144	train_loss:0.0004386008953931695	val_loss:2.456530064618402	accuracy:0.7539237141609192
epoch:145	train_loss:0.0006317371565662622	val_loss:2.456572886003126	accuracy:0.7540121674537659
epoch:146	train_loss:0.0009660375592265951	val_loss:2.4540266936600124	accuracy:0.7544542551040649
epoch:147	train_loss:0.00036317182704669965	val_loss:2.4566735148092644	accuracy:0.754233181476593
epoch:148	train_loss:0.0004716293488485134	val_loss:2.45674836260426	accuracy:0.7542774081230164
epoch:149	train_loss:0.00044917979701825794	val_loss:2.4572805660701706	accuracy:0.7541890144348145
