# Supplementary material for: Fine-grained crop pest classification based on multi-scale feature fusion and mixed attention mechanisms
Source: Front Plant Sci. 2025 Apr 3;16:1500571. doi: 10.3389/fpls.2025.1500571 (PMC12003288; doi:10.3389/fpls.2025.1500571)
Supplement: Supplementary file 1 [file DataSheet1.zip › Dataset.py]

import os
from torchvision import transforms
from torch.utils.data import Dataset, DataLoader
from PIL import Image
dataset = 'IP102'
num_classes = 102
file_train = []
number_train = []
category = os.listdir(dataset+'/train')
for i in range(len(category)):
    img_path_list = os.listdir(dataset + '/train/' + category[i])
    for j in range(len(img_path_list)):
        number_train.append(i)
        file_train.append(dataset + '/train/' + category[i] + '/' + img_path_list[j])

file_test = []
number_test = []
for i in range(len(category)):
    img_path_list = os.listdir(dataset + '/test/' + category[i])
    for j in range(len(img_path_list)):
        number_test.append(i)
        file_test.append(dataset + '/test/' + category[i] + '/' + img_path_list[j])

file_val = []
number_val = []
for i in range(len(category)):
    img_path_list = os.listdir(dataset + '/val/' + category[i])
    for j in range(len(img_path_list)):
        number_val.append(i)
        file_val.append(dataset + '/val/' + category[i] + '/' + img_path_list[j])
    
normalize = transforms.Normalize(
    mean=[0.485, 0.456, 0.406],
    std=[0.229, 0.224, 0.225]
)
preprocess = transforms.Compose([
    # transforms.Scale(256),
    # transforms.CenterCrop(224),
    transforms.ToTensor(),
    normalize
])

def default_loader(path):
    img_pil =  Image.open(path).convert("RGB")
    img_pil = img_pil.resize((224,224))
    img_tensor = preprocess(img_pil)
    return img_tensor

class trainset(Dataset):
    def __init__(self, loader=default_loader):
        #定义好 image 的路径
        self.images = file_train
        self.target = number_train
        self.loader = loader

    def __getitem__(self, index):
        fn = self.images[index]
        img = self.loader(fn)
        target = self.target[index]
        return img,target

    def __len__(self):
        return len(self.images)
    
class testset(Dataset):
    def __init__(self, loader=default_loader):
        #定义好 image 的路径
        self.images = file_test
        self.target = number_test
        self.loader = loader

    def __getitem__(self, index):
        fn = self.images[index]
        img = self.loader(fn)
        target = self.target[index]
        return img,target

    def __len__(self):
        return len(self.images)

class valset(Dataset):
    def __init__(self, loader=default_loader):
        #定义好 image 的路径
        self.images = file_val
        self.target = number_val
        self.loader = loader

    def __getitem__(self, index):
        fn = self.images[index]
        img = self.loader(fn)
        target = self.target[index]
        return img,target

    def __len__(self):
        return len(self.images)
    
def loaders(batchsize):
    train_data  = trainset()
    test_data = testset()
    val_data = valset()
    train_dataloader = DataLoader(train_data, batch_size=batchsize,shuffle=True,num_workers=8,pin_memory=True)
    test_dataloader = DataLoader(test_data, batch_size=batchsize,shuffle=True,num_workers=8,pin_memory=True)
    val_dataloader = DataLoader(val_data, batch_size=batchsize,shuffle=True,num_workers=8,pin_memory=True)
    return train_dataloader,test_dataloader,val_dataloader
